# Supplementary material for: Comprehensive mapping of SARS-CoV-2 interactions in vivo reveals functional virus-host interactions
Source: Nat Commun. 2021 Aug 25;12:5113. doi: 10.1038/s41467-021-25357-1 (PMC8387478; doi:10.1038/s41467-021-25357-1)
Supplement: Supplementary file 4 — Supplementary Data 1 [file 41467_2021_25357_MOESM4_ESM.xlsx]

## Sheet: Supplementary Data_01_SEQ_STATS
Supplementary Data 1_ Sequencing statistics
SHAPE-MaP
		WT	Delta382
	Accession Number	EPI_ISL_407987	EPI_ISL_414378
	NAI Total Reads	83906474	76046894
	NAI Aligned Reads	55925762	57964081
	NAI Aligned Percent	66.65	76.22
	DMSO Total Reads	81763823	74410760
	DMSO Aligned Reads	58869851	57171370
	DMSO Aligned Percent	72	76.83
	Denatured Total Reads	78751020	74835138
	Denatured Aligned Reads	57274249	58753276
	Denatured Aligned Percent	72.73	78.51
	Percent Coverage	88.12	81.26
PORE-cupine
		WT	Delta382
	Accession Number	EPI_ISL_407987	EPI_ISL_414378
	NAI Total Reads	6169107	3555038
	NAI Aligned Reads	4121761	3004754
	NAI Aligned Percent	66.81	84.52
	DMSO Total Reads	2186150	1534100
	DMSO Aligned Reads	1349774	1269869
	DMSO Aligned Percent	61.74	82.78
NmSeq		total reads	18S rRNA mapped reads	filtered reads on virus and transcriptome	filtered reads on SARS-CoV-2	filtered reads on host transcriptome	filtered reads on SARS-CoV-2	filtered reads on host transcriptome
	SARSCov2_non_infected.input.rep_1	26306844	5867000	3113640	299	3113341	0.0001	0.9999
	SARSCov2_non_infected.input.rep_2	23895473	5186272	2714770	366	2715136	0.0001	1.0001
	SARSCov2_non_infected.nm_seq.rep_1	94574342	15579355	8124552	1099	8123453	0.0001	0.9999
	SARSCov2_non_infected.nm_seq.rep_2	97031571	14424294	7101318	1551	7099767	0.0002	0.9998
	SARSCov2_wt_infected.input.rep_1	24824321	5531226	3132850	832907	2299943	0.2659	0.7341
	SARSCov2_wt_infected.input.rep_2	20655219	4571405	2635418	628913	2006505	0.2386	0.7614
	SARSCov2_wt_infected.input.rep_3	22874371	5085530	2991743	857835	2133908	0.2867	0.7133
	SARSCov2_wt_infected.input.rep_4	22724184	4978921	2921222	840869	2080353	0.2878	0.7122
	SARSCov2_wt_infected.nm_seq.rep_1	88634616	17504453	8641363	1647411	6993952	0.1906	0.8094
	SARSCov2_wt_infected.nm_seq.rep_2	90283857	16430677	7437735	1255932	6181803	0.1689	0.8311
	SARSCov2_wt_infected.nm_seq.rep_3	77354403	15443424	7152790	1448974	5703816	0.2026	0.7974
	SARSCov2_wt_infected.nm_seq.rep_4	82270776	15934526	7254693	1500731	5753962	0.2069	0.7931
SPLASH		Library ID	Total reads	Unique mapped reads	No. of chimeric reads
	Vero cells with SARS-CoV-2 d382 rep1	RHH8408	62451254	16894818	65106
	Vero cells with SARS-CoV-2 d382 rep2	RHH8411	59394244	17391617	84392
	Vero cells with SARS-CoV-2 WT rep1	RHH8409.	60980354	12675914	73530
	Vero cells with SARS-CoV-2 WT rep2	RHH8412	57868539	12802674	76731
	Vero cells rep1	RHH8410	63569555	13953269	122775
	Vero cells rep2	RHH8413	57204450	12875317	115823
	Vero cells with SARS-CoV-2 d382 rep3	RHH8458	58750593	8830830	83302
	Vero cells with SARS-CoV-2 d382 rep4	RHH8461	53633846	9497734	90310
	Vero cells with SARS-CoV-2 WT rep3	RHH8457	43334526	9364311	88467
	Vero cells with SARS-CoV-2 WT rep4	RHH8460	45844528	10082600	81503
	Vero cells rep3	RHH8459	59867468	10330294	128456
	Vero cells rep4	RHH8462	87098758	14141152	169477
