# Supplementary material for: Comprehensive mapping of SARS-CoV-2 interactions in vivo reveals functional virus-host interactions
Source: Nat Commun. 2021 Aug 25;12:5113. doi: 10.1038/s41467-021-25357-1 (PMC8387478; doi:10.1038/s41467-021-25357-1)
Supplement: Supplementary file 5 — Supplementary Data 2 [file 41467_2021_25357_MOESM5_ESM.csv]

Position	Wuhan-Hu-1 NC_045512.2 sequence	WT EPI_ISL_407987 sequence	WT SHAPE	WT NAI depth	WT DMSO depth	WT denat depth	Delta382 EPI_ISL_414378 sequence	Delta382 SHAPE	Delta382 NAI depth	Delta382 DMSO depth	Delta382 denat depth
1	A	-	-	-	-	-	A	-999.000000	873	1077	1357
2	T	T	-999.000000	712	1027	517	T	-999.000000	1069	1297	1661
3	T	T	-999.000000	886	1247	685	T	-999.000000	1300	1490	1929
4	A	A	-999.000000	1146	1478	872	A	-999.000000	1613	1881	2306
5	A	A	-999.000000	1788	2155	1407	A	-999.000000	2403	2579	3246
6	A	A	-999.000000	1914	2218	1482	A	-999.000000	2598	2787	3432
7	G	G	-999.000000	2267	2497	1816	G	-999.000000	3055	3298	4107
8	G	G	-999.000000	2606	2763	2096	G	-999.000000	3463	3850	4776
9	T	T	-999.000000	2695	2842	2180	T	-999.000000	3622	4049	5035
10	T	T	-999.000000	2745	2916	2219	T	-999.000000	3741	4254	5218
11	T	T	-999.000000	2808	3032	2303	T	-999.000000	3925	4483	5402
12	A	A	-999.000000	2878	3168	2340	A	-999.000000	4035	4622	5502
13	T	T	-999.000000	3082	3370	2494	T	-999.000000	4374	4920	5848
14	A	A	-999.000000	3168	3496	2565	A	-999.000000	4520	5063	6003
15	C	C	-999.000000	3307	3645	2692	C	-999.000000	4699	5325	6278
16	C	C	-999.000000	3358	3736	2747	C	-999.000000	4779	5444	6401
17	T	T	-999.000000	3677	4070	2965	T	-999.000000	5085	5894	6847
18	T	T	-999.000000	3851	4189	3076	T	-999.000000	5242	6144	7179
19	C	C	-999.000000	3925	4334	3183	C	-999.000000	5347	6292	7408
20	C	C	-999.000000	4069	4457	3301	C	-999.000000	5497	6488	7636
21	C	C	-999.000000	4207	4628	3421	C	-999.000000	5663	6735	7968
22	A	A	-999.000000	4403	4882	3545	A	-999.000000	5881	7027	8393
23	G	G	-999.000000	4623	5103	3721	G	-999.000000	6164	7396	8737
24	G	G	-999.000000	4886	5462	3900	G	-999.000000	6659	8084	9265
25	T	T	-999.000000	5257	5947	4128	T	0.247478	7015	8537	9625
26	A	A	-999.000000	6317	7743	5513	A	0.247126	7798	10406	11637
27	A	A	-999.000000	6477	8033	5655	A	1.516596	7995	10634	11901
28	C	C	-999.000000	6673	8216	5868	C	0.499502	8203	10934	12229
29	A	A	-999.000000	6875	8511	6114	A	0.174580	8431	11301	12711
30	A	A	-999.000000	7228	8807	6450	A	0.339188	8740	11646	13277
31	A	A	-999.000000	7560	9124	6770	A	0.081958	8988	11979	13859
32	C	C	0.002958	8067	9503	7492	C	-0.051924	9388	12497	14800
33	C	C	-0.094651	8586	10062	8289	C	-0.232133	10003	13397	15907
34	A	A	0.506886	8802	10251	8528	A	0.006106	10228	13667	16333
35	A	A	0.287983	9349	10594	9185	A	0.274027	10812	14407	17184
36	C	C	0.058711	9853	10994	9739	C	0.206511	11293	15007	17837
37	C	C	0.628360	10159	11305	10132	C	0.465053	11801	15452	18374
38	A	A	-0.015321	10340	11474	10348	A	-0.043645	12097	15720	18611
39	A	A	0.720499	10617	11709	10583	A	0.790774	12490	16040	18914
40	C	C	0.095926	10935	11887	10872	C	0.000691	12834	16418	19340
41	T	T	0.192562	11146	12113	11106	T	0.397891	13111	16640	19767
42	T	T	0.666231	11306	12236	11252	T	0.958653	13273	16753	19931
43	T	T	0.752779	11466	12313	11340	T	0.053376	13476	16879	20131
44	C	C	0.088590	11476	12334	11410	C	0.421433	13543	16907	20176
45	G	G	0.038666	11553	12364	11479	G	0.282374	13623	16993	20209
46	A	A	-0.107399	11536	12272	11472	A	0.227322	13685	17005	20128
47	T	T	0.507312	11598	12290	11547	T	0.400763	13837	17107	20279
48	C	C	0.134774	11527	12185	11505	C	0.269877	13760	16998	20122
49	T	T	0.413516	11623	12358	11557	T	0.237812	13925	17120	20211
50	C	C	3.334079	11719	12490	11605	C	0.490029	14102	17252	20273
51	T	T	0.663867	11831	12698	11669	T	1.357225	14288	17402	20329
52	T	T	3.305242	11836	12695	11667	T	3.456335	14292	17433	20305
53	G	G	0.134254	11789	12655	11629	G	0.864913	14194	17367	20194
54	T	T	1.386843	11787	12676	11592	T	0.337881	14185	17321	20144
55	A	A	1.078021	11767	12718	11568	A	2.007365	14146	17273	20015
56	G	G	-0.104075	11785	12738	11548	G	0.210155	14127	17218	19899
57	A	A	0.075466	11775	12801	11511	A	0.026979	14101	17122	19694
58	T	T	0.437708	11831	12869	11498	T	-0.250543	14156	17139	19664
59	C	C	1.059174	11974	13092	11509	C	0.430466	14307	17298	19654
60	T	T	-0.124949	12255	13400	11512	T	0.112469	14546	17483	19664
61	G	G	0.095200	12266	13390	11490	G	0.396701	14571	17469	19581
62	T	T	0.344518	12265	13395	11341	T	0.177253	14566	17313	19226
63	T	T	-0.318616	12395	13529	11332	T	0.238080	14712	17389	19169
64	C	C	0.500867	12350	13462	11252	C	0.333714	14650	17248	19036
65	T	T	-0.369853	13066	14113	11250	T	-0.138517	15061	17526	18772
66	C	C	0.068658	13236	14222	11231	C	0.101150	15158	17567	18722
67	T	T	0.436242	13403	14384	11192	T	0.579082	15267	17658	18632
68	A	A	0.183677	14062	15008	11146	A	-0.044429	15743	18086	18581
69	A	A	1.679270	15160	16110	11142	A	1.695494	16655	18713	18459
70	A	A	0.257213	15750	16660	11164	A	0.547433	17014	18996	18394
71	C	C	0.100534	15959	16719	11110	C	-0.254559	17116	19015	18283
72	G	G	0.406988	19619	20535	11601	G	0.230065	20140	21846	18663
73	A	A	0.027416	19948	20648	11488	A	-0.078687	20257	21921	18432
74	A	A	-0.296332	20243	20920	11490	A	0.080006	20501	22124	18320
75	C	C	0.711055	20768	21392	11485	C	0.382078	20864	22462	18198
76	T	T	-999.000000	17624	19192	7146	T	-999.000000	16728	17410	11232
77	T	T	-999.000000	18817	20279	7331	T	-999.000000	17567	18228	11500
78	T	T	-999.000000	18680	20091	7118	T	-999.000000	17503	18028	11217
79	A	A	-999.000000	19289	20803	7283	A	-0.007697	18087	18479	11410
80	A	A	-999.000000	19806	21329	7425	A	3.036087	18508	18815	11673
81	A	A	-999.000000	20020	21383	7435	A	3.867888	18658	18827	11662
82	A	A	0.073428	22900	24234	8184	A	-0.084128	21191	20920	12790
83	T	T	-999.000000	23100	24399	8086	T	-0.066289	21341	20889	12563
84	C	C	-999.000000	25549	26647	7874	C	-0.162046	22919	21917	12147
85	T	T	-999.000000	28084	29033	8439	T	-0.080018	25021	24089	12854
86	G	G	-999.000000	27887	28749	8207	G	-999.000000	24831	23707	12469
87	T	T	-0.093954	28582	29440	8215	T	-0.094973	25401	24267	12499
88	G	G	-0.094955	28798	29477	8015	G	-0.098226	25475	24189	12144
89	T	T	-999.000000	28367	28930	7436	T	0.068153	24531	22520	10259
90	G	G	-999.000000	27953	27495	6098	G	0.172535	24628	21252	8689
91	G	G	0.074587	28394	27762	6206	G	-0.009056	24906	21426	8754
92	C	C	0.164082	32749	32215	8055	C	0.259462	29171	25618	11124
93	T	T	0.523026	33320	32630	8355	T	-0.204211	29605	25988	11356
94	G	G	0.627306	35167	34094	8947	G	0.817285	31105	27265	12066
95	T	T	0.298033	35959	34638	9093	T	0.910522	31738	27605	12222
96	C	C	0.224990	39137	37087	10156	C	0.157901	33987	29354	13341
97	A	A	-0.222139	41701	38962	11009	A	0.061256	36117	30874	14488
98	C	C	-0.166702	42708	39495	11293	C	-0.150510	37092	31226	14896
99	T	T	-0.038213	48048	43898	13271	T	0.093562	42010	35016	17499
100	C	C	-0.440778	56938	50677	16108	C	0.066278	49691	40153	21276
101	G	G	-0.180612	81450	70911	23659	G	-0.122630	70335	57144	30210
102	G	G	-0.375163	124764	106599	46179	G	0.503719	106351	87723	56141
103	C	C	-0.160707	140791	119711	52794	C	-0.227735	119426	97931	63307
104	T	T	0.619799	146258	124304	55055	T	0.597509	124133	101343	66148
105	G	G	0.194452	147882	125477	55744	G	0.301237	125655	102095	66944
106	C	C	4.730672	165401	143083	61726	C	3.355035	139942	115174	74463
107	A	A	1.342707	168335	145176	62627	A	1.581793	142471	116894	75655
108	T	T	0.956588	170545	147420	63369	T	0.850009	144383	118583	76466
109	G	G	-0.010890	173951	149965	64753	G	0.009306	147393	120767	78561
110	C	C	-0.151377	176955	152477	66454	C	0.185037	150436	123271	80707
111	T	T	0.026902	182954	157785	68890	T	-0.043041	155359	127228	84355
112	T	T	-0.313980	187056	160968	70643	T	0.207796	158478	129832	86652
113	A	A	0.023389	191112	164326	72644	A	0.100609	161703	133016	89305
114	G	G	0.086034	191782	164756	73067	G	-0.157988	162166	133373	89653
115	T	T	0.040085	193748	166254	73935	T	-0.069070	163547	134579	90851
116	G	G	0.109459	195665	167632	74778	G	-0.106798	164909	135715	91860
117	C	C	0.083203	196178	168068	75101	C	-0.011172	165340	136010	92243
118	A	A	0.071730	197532	169279	75899	A	0.008722	166468	136827	93270
119	C	C	0.004113	198173	169779	76321	C	0.076168	167045	137272	93806
120	T	T	0.001761	198639	170145	76628	T	-0.090276	167406	137578	94201
121	C	C	0.237099	198830	170295	76811	C	0.055597	167628	137685	94452
122	A	A	-0.026349	199079	170516	76961	A	0.034116	167824	137855	94696
123	C	C	-0.128510	199306	170741	77152	C	0.135647	168115	138021	94882
124	G	G	-0.088438	199606	171135	77473	G	-0.066365	168504	138203	95159
125	C	C	-0.159674	199874	171424	77787	C	-0.134989	168808	138464	95489
126	A	A	0.025378	200448	171702	78271	A	-0.024568	169272	138727	96018
127	G	G	0.102141	200877	171845	78674	G	0.235745	169624	138885	96469
128	T	T	0.603210	201442	172246	79230	T	0.452584	170143	139164	96975
129	A	A	0.839068	201796	172603	79504	A	0.806421	170513	139369	97318
130	T	T	0.239907	201981	172750	79720	T	0.721550	170675	139503	97562
131	A	A	1.056922	202070	172769	79932	A	0.859765	170801	139549	97783
132	A	A	2.232978	202204	172845	80040	A	0.787339	170930	139643	97927
133	T	T	0.899400	202240	172797	80164	T	0.704171	170975	139688	98050
134	T	T	0.695147	202373	172859	80292	T	0.705394	171100	139710	98205
135	A	A	1.098758	202336	172777	80379	A	0.945895	171033	139635	98301
136	A	A	5.763764	202240	172594	80470	A	5.482059	170943	139518	98424
137	T	T	1.197995	202356	172663	80579	T	1.034446	171076	139583	98565
138	A	A	0.467915	202312	172501	80700	A	0.795176	170976	139462	98648
139	A	A	0.915528	202418	172693	80899	A	0.911654	171205	139576	98920
140	C	C	1.583651	202907	173211	81214	C	2.055694	171785	139925	99223
141	T	T	2.291215	202081	172396	81277	T	2.359574	171085	139292	99237
142	A	A	3.861730	202121	172441	81580	A	2.447037	171239	139303	99535
143	A	A	2.631753	202361	172786	81975	A	2.779139	171569	139540	100004
144	T	T	1.134357	201831	172296	82200	T	1.190994	171280	139115	100194
145	T	T	0.796726	200785	171297	82199	T	0.918017	170459	138529	100202
146	A	A	1.259366	200776	171475	82587	A	0.907181	170822	138618	100668
147	C	C	3.221091	200871	171577	82852	C	3.420021	171036	138714	101010
148	T	T	0.155246	197157	167876	82777	T	0.215170	168157	136125	100940
149	G	G	0.425362	197382	168004	83219	G	0.516266	168398	136255	101511
150	T	T	-0.125602	197145	167810	83458	T	-0.158198	168441	136085	102006
151	C	C	0.122127	197596	168466	84123	C	0.054874	169072	136482	102865
152	G	G	0.212437	197661	168773	84958	G	0.081052	169402	136982	104053
153	T	T	0.035978	198046	169323	85726	T	0.052335	170211	137481	104957
154	T	T	0.009933	198318	169495	85929	T	-0.024885	170519	137751	105300
155	G	G	0.132343	198982	170173	86485	G	-0.033182	171213	138410	106123
156	A	A	0.130341	198935	170024	86965	A	0.068208	171438	138425	106763
157	C	C	0.081881	199849	170763	88894	C	0.085742	172878	138827	108815
158	A	A	0.199912	197053	167916	88338	A	-0.019821	170374	136767	107880
159	G	G	-0.424695	197117	168004	88634	G	-0.115480	170529	136946	108181
160	G	G	0.498081	194554	165610	88518	G	0.243406	168372	134671	107704
161	A	A	0.104112	191985	163475	88201	A	-0.005972	166393	132684	107337
162	C	C	0.012208	192618	164860	88900	C	0.150155	167238	133492	108295
163	A	A	0.250542	191904	164293	89022	A	0.140240	166686	132955	108360
164	C	C	-0.134872	191684	164207	89039	C	-0.039259	166670	132851	108410
165	G	G	-0.083387	191305	163935	89135	G	-0.038731	166389	132685	108558
166	A	A	-0.006786	190188	162909	88927	A	-0.049513	165415	131808	108289
167	G	G	0.159086	190204	162983	89050	G	0.235572	165493	131858	108526
168	T	T	0.095300	185888	158813	87393	T	0.271260	161167	127743	106576
169	A	A	0.328847	185882	158982	87796	A	0.288386	161265	127765	107131
170	A	A	0.242551	184195	157743	87485	A	0.294941	159912	126613	106692
171	C	C	0.072454	183856	157481	87782	C	0.060648	159735	126501	107144
172	T	T	0.251341	180920	155396	87396	T	0.031634	157912	124914	106799
173	C	C	-0.173438	179095	154390	87473	C	0.048814	156647	123900	106879
174	G	G	0.926000	178483	154268	87956	G	0.984720	156231	123753	107291
175	T	T	0.182558	171396	148186	85797	T	-999.000000	149921	118387	104408
176	C	C	-0.000606	164623	142514	83864	C	0.090240	144028	114124	101449
177	T	T	0.167421	135111	118862	75093	T	0.181040	118579	93298	91237
178	A	A	0.099786	90297	83312	51380	A	0.214774	81517	63417	64051
179	T	T	0.031986	78220	73376	46518	T	-0.015700	72174	56566	58573
180	C	C	0.291005	73561	69366	44591	C	-0.004276	68307	53539	56316
181	T	T	-0.049662	72228	68491	44415	T	0.071505	67212	52775	55994
182	T	T	0.392518	54106	51201	38750	T	-0.361102	52268	39992	48511
183	C	C	0.206471	52308	49693	38367	C	-0.030918	50902	38584	47795
184	T	T	0.207443	50411	47542	38098	T	0.134123	49240	36901	47470
185	G	G	0.310508	48042	46523	37402	G	-0.369200	47629	35722	45960
186	C	C	0.322250	45398	44400	36037	C	0.252513	45138	33501	44077
187	A	A	0.906794	38881	38884	33743	A	0.256859	39892	29301	40336
188	G	G	0.178899	35989	37326	32517	G	-0.046203	38258	28033	38716
189	G	G	-0.181587	32429	34588	30762	G	0.102926	35598	25376	36391
190	C	C	0.368478	32523	35227	30874	C	0.097281	36174	25891	36608
191	T	T	0.129740	28708	32667	28170	T	0.010606	33339	23902	33814
192	G	G	-0.043326	27986	32296	28126	G	0.111475	32920	23573	33463
193	C	C	0.513298	27879	32293	28244	C	0.271001	32952	23639	33478
194	T	T	-0.273952	26912	31648	27862	T	0.246297	32444	23219	32960
195	T	T	0.139366	26788	31521	27848	T	-999.000000	32356	23122	32846
196	A	A	0.284618	27178	32182	28145	A	0.120430	32915	23643	33235
197	C	C	0.196163	25252	30783	23377	C	0.036588	29509	22487	27921
198	G	G	-0.390034	25323	30923	23560	G	0.009039	29688	22644	28074
199	G	G	0.127866	25475	30999	23666	G	-0.053752	29825	22703	28257
200	T	T	0.637687	25740	31243	23742	T	0.490628	30135	22939	28434
201	T	T	2.536568	26447	31969	24405	T	4.213578	30999	23680	29200
202	T	T	0.498587	27214	32620	24890	T	0.852167	31764	24251	29802
203	C	C	1.516742	29334	34676	26616	C	0.428345	33981	26237	31754
204	G	G	2.239878	31647	36788	28515	G	1.240807	36229	27980	33686
205	T	T	-0.225700	37159	42110	31995	T	0.152081	41777	32666	37300
206	C	C	-0.194530	39530	44244	33086	C	-0.036193	44417	34549	38688
207	C	C	-0.091849	42083	46633	34278	C	-0.027112	47526	36977	40038
208	G	G	-0.153865	43713	48184	35237	G	-0.044786	49727	38511	41122
209	T	T	0.994923	45479	49926	36143	T	1.040373	51977	40050	42152
210	G	G	0.894306	51043	55661	38810	G	1.702175	58437	45183	44947
211	T	T	0.330447	57420	61967	41619	T	0.199819	65424	50534	48324
212	T	T	0.368957	58808	63106	42360	T	0.274701	67017	51576	49009
213	G	G	-0.053233	62136	66495	43975	G	-0.043544	70558	54829	50607
214	C	C	0.050887	64665	69414	45213	C	0.006742	73683	57210	51834
215	A	A	0.171311	66859	71948	46529	A	0.027294	76292	59086	53215
216	G	G	0.080169	67953	73080	47343	G	-0.261381	77911	59989	54059
217	C	C	-0.598098	76145	83882	51509	C	-0.046786	87850	68206	58529
218	C	C	-0.176824	82037	91935	56281	C	-0.142824	94621	76083	63106
219	G	G	0.707415	82786	92129	56818	G	0.224870	95510	76384	63649
220	A	A	0.358941	90656	101339	61332	A	0.374871	104020	85010	68572
221	T	T	0.437488	94905	105747	63639	T	-0.160076	108801	88670	71506
222	C	C	0.164941	100098	110254	66086	C	0.479262	113814	92791	74453
223	A	A	1.515862	111303	120557	71805	A	1.827396	124778	101603	80503
224	T	T	-0.235871	116123	123921	75666	T	-0.056967	129698	104639	85297
225	C	C	-0.172945	167162	178830	116560	C	0.448274	179121	157480	135891
226	A	A	0.227176	174892	185030	123359	A	0.166032	187214	163738	143081
227	G	G	-0.025030	212489	221059	157654	G	0.008257	222317	203537	178859
228	C	C	-0.095283	228532	233932	171383	C	-0.014030	237037	216718	192546
229	A	A	-0.008109	245608	249338	184223	A	0.060534	253970	235472	206850
230	C	C	-0.000201	261775	262435	197246	C	-0.001335	270014	253330	220936
231	A	A	0.040201	266968	265614	202260	A	0.014910	276102	257188	225520
232	T	T	0.083485	299815	293624	226575	T	-0.034973	310746	288399	251875
233	C	C	0.052372	328803	320421	244369	C	0.034885	341888	318781	271213
234	T	T	0.364700	377950	366669	283352	T	0.544643	390913	368614	313840
235	A	A	5.903813	388914	376276	295028	A	6.181141	403567	378162	325091
236	G	G	-0.034626	404611	389362	308946	G	-0.057878	420336	390971	339667
237	G	G	0.032113	415293	398388	322844	G	-0.006151	432048	399177	353195
238	T	T	0.658120	420074	401199	330154	T	0.692585	437223	401887	360177
239	T	T	3.732630	425333	405114	338583	T	4.405376	442934	405151	367725
240	T	T	0.682141	433699	412462	347788	T	0.743379	451772	412529	377000
241	C	C	1.514411	439724	417593	353936	C	1.560147	458029	418004	382856
242	G	G	0.913347	442568	419493	357505	G	1.023666	461069	420187	386285
243	T	T	0.086514	445381	421662	360653	T	0.116547	464039	422592	389381
244	C	C	0.020517	446664	422702	362397	C	0.012948	465585	423856	390903
245	C	C	0.010969	447724	423347	363405	C	0.036187	466695	424592	391798
246	G	G	0.066421	451015	426293	366701	G	0.073763	470524	427603	395214
247	G	G	0.010253	453267	428451	369091	G	-0.055925	472866	430155	397527
248	G	G	-0.001554	454791	429887	370755	G	-0.009617	474463	432098	398886
249	T	T	0.017125	454726	429589	370156	T	0.007671	474624	432349	398143
250	G	G	0.143095	455744	430378	371440	G	0.066171	475894	433214	399381
251	T	T	-0.035217	456667	431241	372494	T	-0.077564	476996	434049	400298
252	G	G	0.114375	458750	433589	373885	G	0.061473	479549	436354	402076
253	A	A	0.085042	460037	434597	375928	A	0.081023	480964	437490	404257
254	C	C	0.048232	461695	436381	378469	C	0.017317	483060	439032	407010
255	C	C	-0.018571	462596	437289	379755	C	0.011196	484263	440058	408357
256	G	G	0.130333	463558	438158	381220	G	0.153006	485334	441015	410134
257	A	A	0.941894	464817	439005	383151	A	1.009518	486721	442071	412082
258	A	A	0.630473	465554	439583	384263	A	0.659150	487677	442669	413255
259	A	A	0.252080	466741	440256	385904	A	0.197331	489068	443724	414971
260	G	G	0.011242	468311	441556	388311	G	0.011731	491045	445109	417475
261	G	G	0.037992	469616	442067	390311	G	0.048999	492216	446300	420100
262	T	T	0.004207	470897	443155	391961	T	0.050530	493664	447338	421969
263	A	A	-0.038330	472931	445019	394208	A	0.011591	495794	449206	424781
264	A	A	-0.021986	473394	444976	395552	A	-0.011483	496164	449232	426208
265	G	G	-0.015283	475007	446383	398227	G	-0.009452	498005	450495	428849
266	A	A	-0.118434	475883	446666	401056	A	0.008903	498947	450916	431641
267	T	T	0.020559	476696	447276	402630	T	0.054211	499742	451526	433106
268	G	G	0.034815	478096	448624	404757	G	0.046990	501305	452984	435208
269	G	G	-0.060446	478995	449359	406141	G	0.030284	502320	453716	436718
270	A	A	0.053556	479596	449642	407432	A	0.051631	503008	454053	438067
271	G	G	-0.091231	480732	450467	408932	G	0.035789	504318	455019	439726
272	A	A	0.004583	482844	452381	411831	A	0.118085	506752	457378	443283
273	G	G	-0.028107	484618	454215	414418	G	-0.042043	508883	459078	446271
274	C	C	0.054167	485817	454975	416049	C	0.103782	510219	459708	447973
275	C	C	0.099937	487232	456403	417803	C	0.049310	512258	460977	450319
276	T	T	0.088229	489632	457945	420500	T	0.078680	514930	462976	453224
277	T	T	0.062478	490437	457723	421179	T	-0.000308	516365	462783	454180
278	G	G	-0.010106	494410	460862	424744	G	0.006513	521426	466577	459816
279	T	T	0.095490	502949	468716	434187	T	-0.012142	530355	477306	472970
280	C	C	-0.008583	518717	485032	453435	C	-0.005744	546866	495393	496238
281	C	C	0.054732	517482	484002	455796	C	-0.032178	545561	495915	499299
282	C	C	0.020322	516738	483359	456760	C	0.076365	544868	495483	500339
283	T	T	0.462387	515553	482439	458253	T	0.200464	543272	494311	501808
284	G	G	0.068055	514219	481493	457985	G	0.140128	541934	493335	501560
285	G	G	0.556788	513967	481391	458732	G	0.472317	542525	493863	503082
286	T	T	0.140097	508618	476674	457827	T	0.232430	536621	489662	502586
287	T	T	1.232028	509268	477808	462441	T	1.420233	537931	494070	509154
288	T	T	0.253504	509095	477862	463392	T	0.222879	538079	493965	509948
289	C	C	0.153727	506889	475428	463967	C	0.169632	535930	491709	510680
290	A	A	-0.060586	505382	473334	463798	A	-0.015777	533932	490194	510619
291	A	A	0.062187	503632	470982	463526	A	-0.043729	531789	488517	510350
292	C	C	0.071634	504377	471415	466193	C	-0.050729	532745	489578	513363
293	G	G	0.097178	498740	462779	464865	G	0.063337	524887	483848	511738
294	A	A	13.708889	495823	456785	465715	A	11.732708	521962	478989	513406
295	G	G	0.451534	498727	458253	469333	G	0.528179	525960	480710	517398
296	A	A	0.172453	494521	450981	470744	A	0.253847	521979	474466	518746
297	A	A	1.085540	491579	448013	470772	A	1.210114	519247	472159	518340
298	A	A	1.592736	487049	443828	470391	A	1.546501	514858	468583	517337
299	A	A	0.260709	478538	434697	468062	A	0.135749	507137	460719	514941
300	C	C	0.478397	474670	430876	466381	C	0.603027	503779	457465	512536
301	A	A	0.040406	417554	371502	418989	A	0.007029	447098	400035	453064
302	C	C	0.324186	413664	367914	416763	C	0.250721	443288	396143	451086
303	A	A	0.030227	370520	328247	377398	A	0.028427	402296	352585	409372
304	C	C	-0.080511	357558	317925	367691	C	0.060764	391208	342171	399651
305	G	G	-0.127033	336013	299327	352564	G	-0.024593	369646	321304	381633
306	T	T	-999.000000	318925	284250	338108	T	-999.000000	351996	301604	365952
307	C	C	0.228351	317437	283085	338328	C	0.163448	350821	300125	365925
308	C	C	0.176103	280975	251186	309526	C	0.248511	312922	264964	334794
309	A	A	0.213732	189884	171206	217674	A	0.215571	215649	182396	241949
310	A	A	-999.000000	166028	149963	198625	A	0.239001	189715	160080	221374
311	C	C	0.512069	162650	147439	195976	C	0.505077	186068	157579	218304
312	T	T	0.373776	149703	135989	186955	T	0.429612	172731	145846	208228
313	C	C	0.419868	145569	132530	181619	C	0.182257	167924	142545	202674
314	A	A	0.645246	137280	125992	167938	A	0.798456	158394	137008	190154
315	G	G	0.407606	135240	125537	161237	G	0.486226	156473	136101	185720
316	T	T	0.419688	129641	120389	157682	T	0.448458	151303	130076	181453
317	T	T	0.595144	127692	118778	156515	T	0.619342	149901	128120	180101
318	T	T	0.748649	130238	122672	158676	T	0.679897	154472	131545	182177
319	G	G	0.542043	129281	121734	158101	G	0.695832	153445	130214	181301
320	C	C	0.320122	129818	122494	158451	C	0.062301	154227	130728	181670
321	C	C	0.141652	130694	123842	159013	C	-0.110826	155736	131898	182271
322	T	T	0.029593	128562	121619	156776	T	-0.035137	152977	129708	179778
323	G	G	0.268691	130067	122863	157886	G	0.202276	154670	131012	180515
324	T	T	-0.103880	131226	123977	158657	T	0.113786	156039	132085	181263
325	T	T	1.873881	132146	125054	159304	T	2.384717	157286	133094	182117
326	T	T	0.085411	132417	125155	159293	T	0.081098	157553	133238	182248
327	T	T	2.140028	132541	125039	159389	T	2.148884	157536	133214	182356
328	A	A	0.662331	128025	121367	150557	A	0.671102	152606	129233	174208
329	C	C	0.051355	128726	122073	151127	C	0.063451	153554	129918	174963
330	A	A	0.029109	130747	123964	152730	A	0.020823	156247	132041	177029
331	G	G	-0.007911	131224	124398	153164	G	0.012788	156947	132508	177598
332	G	G	0.105761	132981	126340	154745	G	-0.011049	158969	135232	179700
333	T	T	0.463108	133291	126580	155038	T	0.774063	159350	135460	180001
334	T	T	0.464210	133618	126833	155324	T	0.767102	159857	135694	180486
335	C	C	0.709497	134242	127103	156193	C	1.043274	160795	136090	181453
336	G	G	0.968024	137030	129022	158933	G	0.868806	164361	138633	184864
337	C	C	1.754788	163250	156445	182127	C	0.958700	193281	170607	214758
338	G	G	0.032766	167578	160522	186239	G	-0.067074	198052	175351	219815
339	A	A	0.050824	175555	168066	192347	A	0.042238	206230	183221	226843
340	C	C	-0.000579	178799	171110	195027	C	-0.001595	209484	186413	230479
341	G	G	0.094027	178773	170972	195224	G	-0.121158	209539	186326	230728
342	T	T	-0.222024	179627	171702	196113	T	0.141492	210780	187132	231951
343	G	G	0.151871	180747	172573	197063	G	0.613664	212239	187885	233064
344	C	C	0.380460	182663	174306	199182	C	0.783149	214915	190083	236039
345	T	T	0.682014	184636	175742	201253	T	1.076751	217502	191732	238541
346	C	C	0.761899	201294	191824	216723	C	0.614460	236566	209514	256437
347	G	G	2.310208	204726	194694	220139	G	1.575662	240587	212681	260448
348	T	T	0.191810	203045	192724	218125	T	0.329398	238390	210469	257632
349	A	A	0.298952	202980	192475	218320	A	0.241859	238562	210131	257572
350	C	C	0.280406	204540	194614	219773	C	0.027400	241419	211942	259325
351	G	G	0.071600	204162	194045	219268	G	-0.001490	240798	211394	258612
352	T	T	0.079825	202856	193085	218271	T	-999.000000	239340	210118	257185
353	G	G	0.183991	203414	194361	219679	G	0.076127	241041	211420	258380
354	G	G	0.034814	201086	191640	216970	G	0.188330	238202	207884	253588
355	C	C	0.106972	189042	180441	204069	C	-0.080515	225620	193516	235708
356	T	T	0.026671	159514	153518	164852	T	-0.031749	195061	165197	192087
357	T	T	0.147561	158982	153449	164028	T	-0.030272	195140	164755	190902
358	T	T	0.008331	158925	153719	163104	T	-0.012205	195432	164785	190153
359	G	G	0.053722	159044	154155	163014	G	-0.002216	196005	164978	189877
360	G	G	0.089802	159294	154449	163092	G	0.042058	196583	165243	190010
361	A	A	-999.000000	157262	152032	160424	A	-999.000000	194036	162245	186298
362	G	G	0.530643	155131	150316	157466	G	0.212300	191612	160185	182664
363	A	A	0.044143	147428	142854	149769	A	0.089728	182409	150468	172258
364	C	C	0.262275	147139	142597	149529	C	0.063661	182132	150263	171962
365	T	T	-0.044965	145684	141481	148212	T	0.114024	180289	149102	170826
366	C	C	0.148533	146008	141866	148663	C	0.013982	180743	149466	171301
367	C	C	0.194964	133504	133200	122453	C	0.111179	166092	138579	146111
368	G	G	0.148306	131904	132178	119762	G	0.129250	164389	137894	143577
369	T	T	0.884663	131714	132688	119479	T	1.099593	164219	138400	143366
370	G	G	2.164581	131853	133110	119619	G	2.495805	164369	138897	143668
371	G	G	4.886282	131420	133351	119719	G	4.386895	163670	138954	143771
372	A	A	0.403380	130109	132559	118529	A	0.428294	161939	138106	142470
373	G	G	0.080059	130434	133099	118862	G	0.033319	162579	138565	142937
374	G	G	-0.009776	130386	133100	118711	G	0.061872	162629	138653	142839
375	A	A	0.171917	130846	134215	118905	A	0.246705	163849	139389	143003
376	G	G	0.246744	131467	135071	119290	G	0.213097	164962	140039	143676
377	G	G	0.525105	131650	135477	119385	G	0.779720	165418	140481	143960
378	T	T	0.050111	132109	136442	119437	T	0.082189	166641	141321	144255
379	C	C	0.246459	132192	136409	119644	C	0.102267	166816	141386	144444
380	T	T	0.209586	131493	135988	117607	T	0.238869	166081	140836	142601
381	T	T	0.635344	131549	136189	117598	T	0.543949	166203	141090	142571
382	A	A	2.053328	131503	136109	117564	A	2.647411	166254	140994	142432
383	T	T	1.016122	131541	136160	117726	T	0.723280	166290	141059	142602
384	C	C	-0.027389	131588	136431	117657	C	0.067565	166547	141222	142597
385	A	A	-0.024367	131648	136367	117676	A	0.010917	166552	141114	142645
386	G	G	0.137726	132150	136941	118108	G	0.016522	167359	141803	143210
387	A	A	0.074436	132027	136644	117932	A	0.054139	167117	141494	142947
388	G	G	0.061212	132149	136740	118030	G	0.071471	167246	141519	143035
389	G	G	-0.046606	131804	136448	117589	G	-0.031584	166878	141202	142547
390	C	C	0.150336	131639	136244	117521	C	0.049855	166752	141182	142338
391	A	A	0.024216	130254	134767	116344	A	-0.000407	164829	139969	140776
392	C	C	-0.106028	130200	134762	116375	C	0.260530	164842	140019	140927
393	G	G	0.571812	129156	133635	115554	G	0.882181	163426	139296	139899
394	T	T	0.447414	126062	129618	113199	T	0.098535	158595	135768	137483
395	C	C	0.233646	126518	130218	113587	C	0.236706	159386	136361	137941
396	A	A	0.675799	126968	130999	114054	A	0.765174	160366	137064	138500
397	A	A	1.533411	125703	129743	113004	A	2.065116	159024	135946	137334
398	C	C	0.692124	125869	130066	113149	C	0.830723	159533	136135	137596
399	A	A	2.767834	123453	127917	111552	A	2.572398	157002	133588	136087
400	T	T	0.374725	123514	128442	111693	T	0.270401	157798	133639	136380
401	C	C	0.981799	125415	131380	113072	C	0.949213	161127	136050	137518
402	T	T	0.297867	127617	136593	115970	T	0.093800	161991	140422	140475
403	T	T	1.850768	129507	138253	117068	T	1.272797	163956	141747	141666
404	A	A	0.358331	133620	142473	120215	A	0.540395	167441	145658	144326
405	A	A	0.672441	142156	150529	124721	A	0.415670	173451	150887	148728
406	A	A	0.758310	142974	150220	124334	A	0.595037	172967	150018	147655
407	G	G	0.075815	153236	159964	130203	G	0.090947	179640	156048	151706
408	A	A	-0.090358	168208	172070	139059	A	-0.096469	187765	164452	157135
409	T	T	0.251381	169952	173046	140279	T	-0.191035	189228	165162	157950
410	G	G	0.132952	171617	173792	141225	G	-0.128057	191159	165728	158967
411	G	G	-0.053967	177464	178333	144862	G	-0.013559	197975	170036	163830
412	C	C	0.258684	192131	194120	158288	C	0.534059	216570	193368	184776
413	A	A	0.057913	195966	198309	161664	A	0.071922	222252	209605	191784
414	C	C	-0.199532	201337	201864	165568	C	0.205506	228523	215134	196498
415	T	T	0.300377	205039	205003	166126	T	0.161578	233693	217756	198858
416	T	T	0.364845	209012	208072	168888	T	0.195439	238988	221403	202238
417	G	G	0.836750	214975	213256	172661	G	0.708537	245729	226582	206878
418	T	T	0.226144	217394	214409	174073	T	0.246414	249299	228417	209129
419	G	G	0.041512	220764	216927	177033	G	0.053909	254328	231811	213592
420	G	G	0.057998	238989	236211	196975	G	0.010164	279585	260015	241146
421	C	C	0.138914	248747	245366	207399	C	0.134987	294148	271656	255284
422	T	T	0.222808	238635	235772	195548	T	0.017808	286036	259083	244729
423	T	T	0.132281	268456	262650	222243	T	0.087713	327250	291718	284494
424	A	A	0.009516	273685	266651	226270	A	0.049898	337178	298686	292463
425	G	G	0.086569	273733	266493	225053	G	0.003455	339393	299122	292523
426	T	T	0.095516	278914	269424	228543	T	-0.134839	350725	307403	300495
427	A	A	0.105739	292267	282367	240257	A	-0.000931	375278	327419	321508
428	G	G	3.415336	311947	301224	256455	G	3.660621	409889	356108	349453
429	A	A	0.198656	317623	304144	259620	A	0.078369	420374	361728	355542
430	A	A	0.119970	322815	308066	263517	A	0.170686	428796	367869	362305
431	G	G	0.075696	325190	310052	265009	G	0.050849	433575	370680	365451
432	T	T	0.187679	326906	310709	266486	T	0.029858	436150	372261	368292
433	T	T	-0.019538	333178	316802	272196	T	0.095831	447719	381739	379403
434	G	G	0.336001	335774	318938	274879	G	0.299371	452713	385873	384445
435	A	A	0.340228	340139	322321	278838	A	0.346194	460845	393389	392087
436	A	A	1.705994	345616	327416	283776	A	1.797551	470960	401974	402139
437	A	A	0.660980	348463	329579	286265	A	0.737257	476914	406894	407738
438	A	A	1.244192	351008	332189	287717	A	1.036310	483943	413105	413784
439	A	A	0.631814	356523	338482	292634	A	0.510409	497828	426013	432287
440	G	G	0.048872	358625	340864	294976	G	-0.009670	503580	431998	440849
441	G	G	-0.039978	360043	342106	296410	G	-0.024295	506400	434066	444248
442	C	C	0.016908	361880	344026	298099	C	0.035286	512127	439852	452896
443	G	G	0.366369	362639	344328	299757	G	0.401920	513185	440926	456249
444	T	T	0.472446	363927	345568	301609	T	0.626473	520029	447611	468312
445	T	T	2.260719	367613	349438	305956	T	2.479253	528526	458299	480343
446	T	T	0.833614	371388	353838	310700	T	1.102115	531726	461501	484377
447	T	T	4.458911	373220	355707	312580	T	4.380549	535159	464946	487846
448	G	G	-0.022385	379355	361690	317804	G	0.010227	538789	468484	492090
449	C	C	0.001373	381015	363136	319521	C	-0.043622	544266	474926	498766
450	C	C	-0.099382	382724	364345	320723	C	0.020263	546979	477070	501869
451	T	T	0.155791	385140	365763	323202	T	0.123633	558955	495353	518281
452	C	C	0.022211	385882	366215	324255	C	0.006478	563933	501091	523985
453	A	A	-0.069129	386813	366998	325598	A	0.008202	567838	505654	528193
454	A	A	0.014121	388483	368057	327570	A	0.013719	570263	508966	532849
455	C	C	-0.057548	390065	369552	329293	C	-0.003812	572586	511116	536135
456	T	T	-0.045542	392230	371745	331799	T	-0.043830	575212	513788	540616
457	T	T	-0.096607	393201	372541	333076	T	0.063882	578141	516279	544996
458	G	G	0.078564	394800	374154	335106	G	0.081335	579981	517913	547624
459	A	A	0.086938	397489	376958	337982	A	0.029937	583159	521092	552204
460	A	A	-0.055360	398596	377815	339558	A	0.025610	584191	521912	553777
461	C	C	0.021088	400662	379515	341256	C	0.035411	586772	524577	557635
462	A	A	0.100697	401701	380256	342369	A	0.007481	588954	526948	560902
463	G	G	0.023120	403202	381822	344108	G	-0.011340	591332	528896	564124
464	C	C	-0.015794	406711	384845	347634	C	-0.070825	594298	531254	567574
465	C	C	-0.034127	410338	388569	352186	C	-0.042009	596914	533355	570542
466	C	C	0.037172	415002	392894	357118	C	0.125711	599263	535008	573557
467	T	T	0.333882	421105	399296	365415	T	0.187474	602410	538072	578018
468	A	A	0.704526	426340	404299	370479	A	0.791199	607286	542569	585457
469	T	T	1.389149	431426	408896	374922	T	1.450673	612091	546426	592317
470	G	G	0.019693	433232	410315	376880	G	0.015323	618074	554640	602929
471	T	T	0.254465	436647	413347	379679	T	-0.047337	622257	558312	608814
472	G	G	0.191753	437839	413780	381379	G	0.042661	624980	561625	614337
473	T	T	1.691594	441075	416711	385039	T	1.654850	626716	563133	617143
474	T	T	1.135257	447735	423275	390728	T	1.263430	629576	565573	620917
475	C	C	-0.094451	457484	432350	399804	C	-0.038584	633309	567309	624944
476	A	A	0.004378	467847	442368	408912	A	0.063976	634475	568966	629118
477	T	T	-0.043426	467845	440610	409646	T	-0.072200	637283	572350	636809
478	C	C	0.002499	467196	438958	409119	C	-0.051308	640487	578422	643806
479	A	A	1.569206	468573	439863	410808	A	2.018902	652808	590963	658824
480	A	A	2.203345	465335	435555	408095	A	2.081109	650677	587573	657891
481	A	A	0.604505	460291	430570	406313	A	0.649277	648285	585958	657869
482	C	C	0.146835	459536	429631	407645	C	0.160052	645583	582871	657352
483	G	G	0.026765	457921	428826	408107	G	0.015485	640639	578934	655574
484	T	T	0.035429	444769	418776	399770	T	-0.071268	635369	572684	653137
485	T	T	0.080515	447003	420855	402632	T	0.048599	639180	576270	656944
486	C	C	0.014450	448282	421922	404250	C	0.100564	646370	584212	664849
487	G	G	0.008065	444109	417579	402380	G	-0.026962	644110	582201	663742
488	G	G	0.112633	426618	398867	385621	G	0.037228	622955	555315	639500
489	A	A	-0.011973	384384	357849	344264	A	0.028400	574010	496793	585627
490	T	T	0.067635	381915	356077	343376	T	0.070652	570424	494065	583609
491	G	G	-0.014280	367026	344908	335038	G	0.014582	551211	480171	569751
492	C	C	0.021418	365251	343175	333936	C	-0.075179	548543	478085	568194
493	T	T	-0.041175	362496	342552	333834	T	0.100817	542904	474256	565028
494	C	C	0.018164	361974	342169	333916	C	-0.014003	544330	477118	567086
495	G	G	0.024929	358857	339160	331702	G	0.105356	539374	473042	562145
496	A	A	0.095403	338087	317821	309196	A	0.073640	511984	445137	531926
497	A	A	0.087293	330921	309792	300508	A	0.266526	499842	434879	518929
498	C	C	-0.057372	320700	301107	292506	C	-0.022195	486642	428554	507496
499	T	T	0.211503	284955	270586	260957	T	0.209403	436513	392928	461819
500	G	G	-0.007055	283265	269421	260546	G	0.039517	431994	389769	459190
501	C	C	0.146070	284109	269985	261624	C	0.053276	432610	390144	460349
502	A	A	-0.061645	278453	265253	258252	A	0.108138	416324	378198	449562
503	C	C	0.268554	266120	253683	247994	C	0.136794	390755	359372	428908
504	C	C	-0.002499	244954	234902	231837	C	0.068698	350754	329202	398472
505	T	T	0.247022	240889	231820	228918	T	0.404746	340909	323700	393219
506	C	C	0.474582	240430	231157	228418	C	0.308871	336905	321855	391427
507	A	A	0.709138	236046	226710	222750	A	0.718108	326238	316304	381382
508	T	T	0.367967	245861	235847	233529	T	0.538994	326847	317173	382663
509	G	G	0.181965	243432	233057	232986	G	0.216379	320180	311437	377712
510	G	G	0.304293	248086	236499	238321	G	0.399492	320523	310999	378883
511	T	T	-0.014946	252778	239495	244377	T	0.169028	324163	315607	386319
512	C	C	0.246820	251994	238672	244691	C	0.185769	321641	313525	384771
513	A	A	0.115244	251832	237892	245684	A	0.243686	319564	310273	380992
514	T	T	0.094646	250416	236204	244477	T	0.292211	327580	317461	387869
515	G	G	0.906325	245593	230493	239489	G	1.520747	315914	306371	369575
516	T	T	0.149203	244270	229064	238053	T	0.849018	319189	306574	368298
517	T	T	0.307634	243832	228567	237966	T	1.876120	321859	308900	370343
518	A	A	-999.000000	240812	225142	234359	A	0.587145	317420	303744	362095
519	T	T	0.001148	241431	225539	235048	T	0.938586	321311	306514	364618
520	G	G	-999.000000	237733	220734	230953	G	0.327123	322130	305045	359787
521	G	G	1.750385	252458	232210	251539	G	0.520363	316366	295834	350988
522	T	T	0.185208	253418	232547	252832	T	-0.006098	314001	291958	347807
523	T	T	0.143423	254825	233616	255258	T	-0.143911	313495	290940	347619
524	G	G	0.009941	255114	233921	256063	G	0.097068	309945	287601	343017
525	A	A	0.417818	252686	230708	252844	A	0.842167	305292	281459	336338
526	G	G	0.383242	254105	232686	254737	G	0.199001	307437	283282	337830
527	C	C	0.337808	248742	228052	251058	C	0.905149	293921	264101	321679
528	T	T	0.212312	247196	227066	250932	T	0.151136	286879	256058	314298
529	G	G	0.112552	247988	227740	253250	G	-0.032627	286631	255348	315213
530	G	G	0.018428	246624	226243	252525	G	0.030238	282826	251987	309566
531	T	T	0.085474	242237	221690	241305	T	-0.004457	273700	241241	288244
532	A	A	1.150252	241227	220447	239785	A	0.749699	271382	238977	284292
533	G	G	-0.106690	240584	219632	239262	G	-0.090256	270669	238369	283625
534	C	C	-0.024427	240367	219301	239140	C	-0.080830	270377	237792	282964
535	A	A	0.122729	237943	216800	237441	A	-0.072689	268205	235637	280831
536	G	G	0.075479	238343	217425	238040	G	0.053698	268946	236408	281638
537	A	A	0.722617	236822	215850	236433	A	0.217703	266935	234000	278810
538	A	A	1.754738	235070	213768	235321	A	1.697647	264732	231951	276824
539	C	C	0.126584	234040	213172	233974	C	0.245499	263812	231008	275237
540	T	T	0.015426	232494	212455	232902	T	-0.008971	261966	229601	272244
541	C	C	0.111343	231921	211895	232374	C	0.013912	261212	229074	271694
542	G	G	0.148829	230666	210538	231187	G	-0.019007	260119	228269	270227
543	A	A	0.001345	224527	205697	222233	A	0.132146	253110	222039	259868
544	A	A	0.502373	224112	204876	221046	A	0.177088	252731	221856	258670
545	G	G	0.082384	221655	202487	219120	G	0.068087	251561	221073	257078
546	G	G	0.000923	218466	198928	215519	G	0.093178	249819	219865	253806
547	C	C	-0.128165	214574	195552	210204	C	0.073895	247086	217826	248826
548	A	A	-0.017553	209376	190892	205659	A	-0.090832	243546	215273	244073
549	T	T	-0.102582	209284	190329	205418	T	0.049534	243947	215035	243851
550	T	T	-0.036765	211339	192285	206165	T	0.130051	248020	220176	245075
551	C	C	0.112807	214908	195627	207967	C	0.004794	251866	225032	246508
552	A	A	1.001816	212574	192675	204624	A	1.450164	249506	222745	242854
553	G	G	0.113640	206098	185469	199280	G	0.067768	239910	214624	229992
554	T	T	0.169204	197737	176628	190551	T	0.124088	232898	205950	219980
555	A	A	-0.009074	186718	166846	181235	A	-0.023540	222799	198321	206881
556	C	C	0.129652	188331	168428	181912	C	0.110972	225519	201970	208384
557	G	G	0.193077	186968	167174	181114	G	0.212798	225148	202510	207372
558	G	G	1.164967	187812	167962	181704	G	1.424882	226470	204331	208414
559	T	T	0.077292	184786	165298	179679	T	-0.007485	223793	202319	206111
560	C	C	0.735363	182180	162980	178027	C	0.638544	221456	200391	204272
561	G	G	2.672777	175266	157819	172899	G	3.260072	216831	195885	198640
562	T	T	0.337389	166521	150078	165668	T	0.158283	209700	188268	190936
563	A	A	0.223010	168100	152814	169060	A	0.120905	211556	196678	195387
564	G	G	0.065599	167796	152803	168950	G	-0.024593	211311	196594	195629
565	T	T	0.138326	167620	153255	169408	T	0.040625	210856	197050	196764
566	G	G	0.090562	167065	152824	169011	G	0.011316	210418	196602	196024
567	G	G	0.165054	166985	152456	168991	G	-0.080756	210363	196215	195840
568	T	T	-0.063541	167259	154754	166342	T	-0.077959	211241	196931	194121
569	G	G	0.121468	168400	155721	167285	G	0.150341	212132	198055	195208
570	A	A	-0.019029	167847	154548	166811	A	-0.017586	211482	196008	193951
571	G	G	0.075891	175131	162227	173762	G	0.151485	220240	204908	202588
572	A	A	0.122494	177373	163806	175432	A	0.024295	221521	207301	204443
573	C	C	-0.039777	178707	165332	176063	C	-0.001658	223264	209311	206028
574	A	A	-0.112281	177684	164232	174781	A	0.070429	222024	208179	204828
575	C	C	0.114216	176858	163504	173598	C	-0.014360	220922	207311	203622
576	T	T	0.473489	176225	162929	172912	T	0.288841	220279	206817	202902
577	T	T	0.652068	176998	163416	173671	T	0.475674	220928	207512	204063
578	G	G	0.018959	181089	167864	178071	G	0.020561	225935	213798	211224
579	G	G	0.038786	190707	178288	189456	G	0.010095	235918	230704	226350
580	T	T	0.079601	194658	181342	192183	T	0.018242	239735	233892	230826
581	G	G	0.094314	210804	195729	204295	G	0.049000	254379	250077	247787
582	T	T	-0.029280	216335	199048	206926	T	0.076022	258319	253620	250392
583	C	C	-0.132145	224780	206656	212755	C	0.110237	265404	263052	258383
584	C	C	0.344091	224001	206692	212980	C	0.213085	264208	263631	258560
585	T	T	0.260061	221363	204155	210147	T	0.125209	260644	261122	254783
586	T	T	0.098453	220659	203797	210156	T	0.206131	259871	260488	255029
587	G	G	0.147473	210796	194423	198968	G	0.114351	246934	247671	240935
588	T	T	0.351820	216448	198556	205566	T	0.336600	251823	251585	248896
589	C	C	0.159646	216694	200523	205720	C	0.010451	250892	252857	252592
590	C	C	0.014422	209409	194867	200413	C	0.042846	239875	244393	246824
591	C	C	0.223510	210071	194751	202003	C	0.030530	239511	244363	248547
592	T	T	1.254861	206834	193173	200095	T	1.315004	233363	240748	246813
593	C	C	0.397953	204742	191997	198517	C	0.243739	230258	238279	245427
594	A	A	0.899014	195932	185169	182083	A	1.440391	215850	229139	233389
595	T	T	1.637624	198939	187274	187933	T	1.567362	218604	231641	239622
596	G	G	1.092829	201136	187616	192241	G	1.194633	219347	232683	243708
597	T	T	2.845301	203744	189386	196966	T	2.971038	221736	234805	248743
598	G	G	-0.037668	208092	192080	205130	G	0.030551	226662	238875	257520
599	G	G	0.086478	215496	197389	220702	G	0.054028	234415	247220	274354
600	G	G	-0.086002	222194	201348	233209	G	0.030972	240516	252039	287356
601	C	C	0.053030	228992	206029	243858	C	0.068565	247322	258169	299240
602	G	G	0.067776	234430	207667	252743	G	0.114344	251644	261144	308523
603	A	A	-0.040374	237936	208512	258748	A	-0.005648	254465	262814	313450
604	A	A	0.370034	242628	211052	265009	A	0.341415	258705	265959	319576
605	A	A	0.041625	247599	215353	272294	A	0.051332	264441	270206	326797
606	T	T	0.098047	250608	217353	277022	T	0.210442	267280	272409	331549
607	A	A	-0.003027	252503	218491	280223	A	0.035754	269231	273654	334438
608	C	C	-0.044003	255689	220353	285112	C	-0.036424	271831	275395	338897
609	C	C	0.018791	257658	221504	288147	C	-0.013930	273383	276681	341675
610	A	A	0.041063	259577	223014	291498	A	0.036938	275431	277941	344674
611	G	G	0.062743	261431	224402	294352	G	0.045547	277382	279280	347223
612	T	T	-0.043070	262513	225412	295392	T	-0.027445	278321	279693	348205
613	G	G	-0.029578	264149	227606	297251	G	-0.050902	280615	281622	349781
614	G	G	-0.126253	264970	228263	298599	G	-0.029746	281305	282273	350914
615	C	C	-0.024114	266004	229165	300078	C	-0.034315	282379	283182	352185
616	T	T	0.076199	266190	229390	300888	T	-0.009542	282140	283021	352594
617	T	T	0.385184	267159	230120	302363	T	0.095012	283086	283780	353968
618	A	A	-0.008784	268130	231061	303825	A	0.015790	284050	284683	355001
619	C	C	0.230244	268515	231599	304472	C	-0.182040	284457	285058	355499
620	C	C	0.168273	267135	230252	304098	C	0.174009	282562	283624	354516
621	G	G	0.249945	266791	229860	304284	G	0.219075	281865	283027	354578
622	C	C	6.440194	264452	227592	303017	C	6.872364	279213	279294	353350
623	A	A	0.539470	262856	226004	302650	A	0.529572	277305	277306	352711
624	A	A	1.147218	262176	225224	302816	A	1.425940	276477	275788	352819
625	G	G	0.229047	262369	225302	303608	G	0.250536	276674	275920	353535
626	G	G	-0.076535	257195	220964	301450	G	0.031272	270481	269200	350698
627	T	T	-0.021564	252558	217053	299488	T	0.017145	265161	263425	347908
628	T	T	0.146832	252549	217355	299942	T	-0.109919	265009	263439	348281
629	C	C	-0.030096	252512	217474	300175	C	-0.080049	265088	263330	348417
630	T	T	0.089745	249987	215194	298890	T	0.034266	261988	259915	346739
631	T	T	-0.159568	246144	210974	296442	T	-0.092805	256983	253832	343176
632	C	C	0.536176	242248	207846	294142	C	0.473207	252248	248784	339594
633	T	T	1.439182	239135	205107	292648	T	1.869792	248541	244782	337154
634	T	T	1.506688	237581	203915	291591	T	1.541850	246678	242735	335583
635	C	C	0.699371	237083	203584	291208	C	0.735675	245934	241872	334678
636	G	G	0.452658	236865	203388	291113	G	0.462636	245671	241611	334479
637	T	T	3.220775	236088	201742	290332	T	3.228555	244392	240361	333529
638	A	A	-0.210377	234801	199936	288814	A	0.189884	242847	238773	331236
639	A	A	0.140488	231400	195546	283519	A	-0.063394	239425	228243	324353
640	G	G	0.054825	232690	197234	283945	G	-0.002175	241260	229810	324575
641	A	A	-0.155270	231663	195700	282506	A	-0.042724	239642	227444	321828
642	A	A	0.018729	232657	196915	282909	A	-0.108831	241191	228578	322505
643	C	C	0.449919	232691	196891	282887	C	0.157798	241291	228586	322434
644	G	G	0.469215	228504	191856	279527	G	0.206552	235663	223880	317395
645	G	G	0.309478	224369	188561	272968	G	0.279202	232213	219243	310866
646	T	T	0.084754	220961	184874	268644	T	-0.151625	228520	213347	305176
647	A	A	0.223405	213592	177872	260816	A	0.379568	220699	204846	295777
648	A	A	2.366979	211349	176331	256879	A	3.117220	219694	201791	291097
649	T	T	0.218058	214404	179406	257941	T	0.060507	224432	205159	292339
650	A	A	0.152763	215737	180412	258007	A	0.261787	226202	205803	292537
651	A	A	0.175822	217119	181542	258113	A	0.150591	228406	206967	292346
652	A	A	0.146528	226891	192840	261225	A	-0.051402	238800	218680	297082
653	G	G	0.260128	229681	196529	259842	G	-0.069683	242060	223420	296282
654	G	G	-0.110944	228103	193982	256179	G	-0.137269	239629	219480	289519
655	A	A	0.011513	218656	183354	241434	A	-0.019413	228513	200937	270162
656	G	G	0.118423	224439	189107	241093	G	-0.014128	233895	208948	268910
657	C	C	0.234978	204573	171672	224809	C	0.151955	214768	189029	245857
658	T	T	-999.000000	184295	155782	205518	T	-999.000000	196708	170015	223339
659	G	G	0.117572	186658	157720	204547	G	0.133062	199227	172787	221950
660	G	G	0.931290	189658	160727	203554	G	1.348775	201971	176131	219881
661	T	T	-999.000000	189329	160939	197625	T	-999.000000	202565	176164	213138
662	G	G	0.044935	192172	163976	198182	G	0.183230	206334	179262	213770
663	G	G	0.057706	194337	167272	197223	G	0.066325	210091	181795	212574
664	C	C	0.159204	189374	163993	189166	C	-0.019645	206032	176863	204259
665	C	C	-0.012107	188651	165501	186981	C	-0.007310	206854	182212	200841
666	A	A	0.085782	178887	158459	171656	A	-0.018281	197141	176233	184409
667	T	T	0.217313	177737	157793	169505	T	0.059222	196545	175313	181864
668	A	A	-999.000000	176031	156046	165613	A	-999.000000	196071	173674	178222
669	G	G	-0.039554	172300	153400	154976	G	-0.076580	194231	170468	170012
670	T	T	0.148021	163303	154212	111335	T	0.019148	186693	168700	131432
671	T	T	0.166779	165469	155100	111911	T	0.125595	189533	169631	132506
672	A	A	2.324228	173431	161919	116645	A	2.508793	198327	178182	139871
673	C	C	0.073508	200724	190168	137456	C	-0.077617	226021	215781	168308
674	G	G	0.186046	231590	221107	157104	G	0.130403	256595	253933	195337
675	G	G	-0.041970	250959	238633	167551	G	0.025162	275465	271967	209363
676	C	C	0.043406	283855	270037	181690	C	0.036161	306368	307476	225872
677	G	G	0.092549	286937	272508	181878	G	0.112489	308048	309841	225299
678	C	C	0.139691	291782	277708	181737	C	0.080831	311695	314637	224719
679	C	C	0.053562	291868	277805	180578	C	0.014215	311385	314647	223509
680	G	G	0.053452	288977	277204	175942	G	0.147416	308615	314268	218939
681	A	A	0.502483	289160	276793	175457	A	0.525541	308225	314580	219025
682	T	T	0.118294	289306	277203	175016	T	0.063994	308443	315161	219099
683	C	C	1.882623	291368	279903	176546	C	2.150674	310730	318195	221733
684	T	T	1.427016	291441	280197	176420	T	1.779362	310969	318619	221764
685	A	A	0.637962	292371	280721	177413	A	0.691913	311938	319411	222713
686	A	A	0.930965	295225	282326	182248	A	1.060710	314725	322051	227252
687	A	A	-0.003153	296716	283032	184022	A	0.259318	316105	323176	229371
688	G	G	0.010862	301956	287493	188374	G	-0.001232	320959	329120	235100
689	T	T	0.100775	303250	287461	190021	T	-0.138610	321256	329758	237478
690	C	C	-0.025287	308416	292440	195485	C	-0.007463	326373	336693	244097
691	A	A	1.879481	310654	294163	198269	A	2.110151	328201	338701	247614
692	T	T	2.168864	313375	296118	201224	T	2.351857	330738	341394	251316
693	T	T	3.431855	316326	298474	204463	T	3.841561	333860	344030	255188
694	T	T	0.981290	317687	299539	206232	T	1.280655	335378	345318	257872
695	G	G	0.022505	322810	304520	212381	G	0.135596	340694	352353	265915
696	A	A	-0.010969	324374	305258	214450	A	0.006313	342169	353404	268208
697	C	C	0.033093	330218	310048	221016	C	-0.030170	348058	359675	275293
698	T	T	0.375770	336175	315274	227326	T	0.439827	353709	365515	282493
699	T	T	0.704164	352273	329949	241002	T	0.534827	369354	380019	297307
700	A	A	1.515704	356058	333284	244387	A	1.690999	373133	382904	301223
701	G	G	-0.028433	357599	334361	246076	G	-0.001327	374981	383969	303378
702	G	G	-0.011093	360463	337248	249994	G	0.059019	378429	386996	307755
703	C	C	0.009281	362857	339288	252982	C	-0.023271	381229	389093	311246
704	G	G	0.032861	365521	341574	256419	G	-0.072706	384174	392124	315174
705	A	A	0.057816	367895	343492	259707	A	0.031116	386606	394088	318365
706	C	C	0.003164	372021	347215	264073	C	-0.117798	391021	397269	323362
707	G	G	-0.337934	380295	354476	272168	G	0.146192	399419	403927	331707
708	A	A	-0.060328	381371	355316	274135	A	0.089724	400517	404866	333963
709	G	G	-0.126445	382956	356704	277585	G	0.037966	402484	406538	337313
710	C	C	0.057167	384168	357587	279902	C	-0.000734	403693	407393	339672
711	T	T	-0.082452	385307	358641	281557	T	-0.051189	405066	408511	341365
712	T	T	0.071898	386921	360248	283636	T	0.145018	406869	410142	343841
713	G	G	-0.009819	387778	360901	284895	G	0.016256	407716	410991	345362
714	G	G	-0.014011	389071	362193	286340	G	0.041815	408870	412747	347178
715	C	C	0.019675	388682	361793	286748	C	-0.002367	408216	412366	347604
716	A	A	-0.026171	387914	361043	288081	A	-0.050958	406641	411909	348723
717	C	C	0.020220	388978	361894	289468	C	0.016745	407688	412720	350554
718	T	T	-0.134290	389740	362771	292140	T	-0.046469	408033	413806	353145
719	G	G	-0.231799	391051	363985	294056	G	0.022446	409588	415074	354944
720	A	A	0.090072	391563	364624	295342	A	0.236284	410239	415452	356358
721	T	T	-0.015969	391856	364975	296186	T	0.056257	410698	415718	357396
722	C	C	0.019042	389537	362842	296167	C	-0.056141	407948	413511	357214
723	C	C	0.048250	389421	362222	297179	C	-0.072319	407392	412887	357909
724	T	T	0.618669	391966	365484	302654	T	0.632656	409912	416007	364979
725	T	T	3.978234	391195	365009	305222	T	4.370997	408363	416213	367287
726	A	A	1.250836	390728	364300	305594	A	1.483235	407548	415805	367620
727	T	T	1.247211	389683	362986	305548	T	1.547021	406008	414592	367367
728	G	G	2.101571	377270	349672	301212	G	2.223387	392456	400558	360572
729	A	A	0.418373	372899	345104	300150	A	0.742479	387337	394503	358795
730	A	A	1.303636	371302	343899	301011	A	1.833852	385761	392857	359888
731	G	G	1.724508	368880	341741	301995	G	1.913862	383358	390508	360436
732	A	A	0.598692	358096	332379	299112	A	0.760590	372582	378195	356833
733	T	T	0.281167	359223	333375	300799	T	0.323048	373541	379363	358874
734	T	T	0.745992	359179	333705	301551	T	0.984957	373432	379412	359683
735	T	T	0.138338	353785	328934	300598	T	-0.030441	368085	374288	358385
736	T	T	0.321248	347188	322904	298846	T	0.263220	361853	367161	356355
737	C	C	0.458054	341998	318284	297490	C	0.874940	356131	361555	354526
738	A	A	0.437469	338063	313939	296448	A	0.576868	351176	357251	352089
739	A	A	0.845573	333307	308184	295169	A	1.206125	345327	351717	349860
740	G	G	0.925974	331370	306212	294312	G	1.034458	342977	349896	348621
741	A	A	0.315599	323576	297955	287303	A	0.172107	334202	338032	341095
742	A	A	0.738429	325228	299748	289546	A	1.103452	336685	339768	343650
743	A	A	0.172644	336510	311301	301467	A	0.202647	350282	352573	356643
744	A	A	0.298961	336112	311089	301813	A	0.078591	350083	352464	356917
745	C	C	0.587831	336433	311367	302803	C	0.586611	350596	352477	357618
746	T	T	0.268954	308859	291332	280520	T	-0.073868	323936	328172	334340
747	G	G	0.358100	305605	288706	275576	G	0.433956	320265	325081	328942
748	G	G	0.474885	297740	281049	269997	G	0.596079	312068	315222	319634
749	A	A	0.325650	262526	246006	239789	A	0.250979	278114	269349	278994
750	A	A	0.143451	230894	215422	217520	A	0.051587	246926	231898	249976
751	C	C	0.808316	222291	209237	215505	C	1.005873	238933	227089	245677
752	A	A	-0.115839	183050	174895	197522	A	-0.025876	201803	188164	224348
753	C	C	0.437609	180715	172733	196443	C	0.400509	199601	185709	222725
754	T	T	0.649301	175526	167716	195091	T	0.652690	195225	180844	221828
755	A	A	0.234648	176355	168599	196253	A	0.260947	196301	182216	223208
756	A	A	0.602638	177614	169190	196788	A	0.856727	197208	183061	224680
757	A	A	0.164307	189126	179030	207265	A	0.090645	207867	195876	236683
758	C	C	0.081180	191463	180960	209519	C	0.026537	210066	198149	239580
759	A	A	0.133093	191529	180035	210542	A	0.066070	210135	197243	240606
760	T	T	0.114818	200649	187772	219408	T	-0.046559	219068	204792	250416
761	A	A	0.309717	234818	223942	253446	A	0.138186	255150	248168	289975
762	G	G	-0.105459	246324	237295	271490	G	-0.040800	267310	264117	312348
763	C	C	0.111644	256926	249862	286338	C	0.088319	278291	276407	331635
764	A	A	0.145502	279339	274953	320436	A	0.128285	304009	319795	378095
765	G	G	-0.014403	284716	278562	325730	G	-0.002107	309962	324449	385036
766	T	T	-0.039925	287548	279772	329499	T	-0.005203	313295	324489	387887
767	G	G	-0.042151	324941	309703	365493	G	-0.038954	352713	358309	428390
768	G	G	0.018794	335884	317829	376693	G	-0.007082	364364	366911	440863
769	T	T	-0.037205	343510	323231	385227	T	-0.005510	371831	373815	450356
770	G	G	0.019702	351309	330100	396764	G	0.044096	379258	382081	462932
771	T	T	-0.080263	350787	328045	398483	T	0.116215	378345	378375	462116
772	T	T	0.080563	364380	339687	420073	T	-0.027316	393107	392009	483233
773	A	A	0.930586	368773	343991	428795	A	0.867463	398253	396245	491408
774	C	C	-0.035289	368823	342937	432020	C	-0.010562	398887	395286	493279
775	C	C	0.030545	360017	335536	429307	C	-0.020697	389745	389352	490926
776	C	C	0.080866	361220	335929	432569	C	0.040009	391846	390706	494744
777	G	G	0.048462	367068	340265	443446	G	0.108965	398920	396254	505706
778	T	T	-0.045401	379157	350489	460566	T	0.098209	412498	407853	524427
779	G	G	0.151431	392494	361477	481034	G	0.182202	427905	420479	544793
780	A	A	0.024574	414933	378996	514894	A	0.130269	452314	437767	578940
781	A	A	0.065119	430176	389550	542266	A	0.094501	468848	450533	605546
782	C	C	-0.102172	459720	410205	597415	C	-0.040159	499938	472214	653738
783	T	T	0.039987	477403	420576	634853	T	0.043680	518704	486625	687217
784	C	C	-0.055240	526173	456722	716316	C	0.049944	566832	522560	764791
785	A	A	0.082511	569381	491382	795890	A	0.127056	606215	567097	839840
786	T	T	0.152833	576390	496286	809667	T	0.101697	614050	573144	852976
787	G	G	0.121249	583995	502197	820125	G	0.096954	620880	579605	862814
788	C	C	2.013453	587891	504811	826906	C	2.384086	624957	582334	869090
789	G	G	0.534221	591551	507125	833260	G	0.535700	628770	585685	874484
790	T	T	0.177091	594795	509484	839286	T	0.231644	632247	588137	879611
791	G	G	-0.099379	597280	511603	844582	G	-0.021102	634902	590514	884204
792	A	A	-0.023236	598278	511598	846600	A	0.008978	636252	590869	886305
793	G	G	0.045052	605127	517943	861816	G	0.071357	644234	601823	901824
794	C	C	0.237111	606707	519069	865496	C	0.258865	645750	603337	905103
795	T	T	0.904625	609238	521211	870082	T	0.791989	648380	605603	909940
796	T	T	0.802696	613104	524305	876948	T	0.926759	652913	609415	917318
797	A	A	0.664835	625954	538301	891678	A	0.604366	665903	629675	936238
798	A	A	0.316991	626558	538290	892117	A	0.216762	666335	629769	936571
799	C	C	0.146884	630843	541816	895875	C	-0.130565	670277	634083	940334
800	G	G	0.052438	625649	535922	890175	G	0.103574	662613	628461	932973
801	G	G	0.121574	624351	533855	888256	G	0.145214	659842	625307	930735
802	A	A	1.054197	626395	535574	890350	A	1.229394	662044	627158	933129
803	G	G	0.275079	628054	537286	892274	G	0.245385	664368	629187	935415
804	G	G	0.493560	630631	540048	895635	G	0.603803	667385	632336	939617
805	G	G	0.065080	631799	541179	897447	G	0.064006	668803	633504	941907
806	G	G	-0.031935	632772	542724	899117	G	0.026243	670388	635681	944470
807	C	C	0.093588	636934	548098	904162	C	-0.027734	674841	641338	951724
808	A	A	-0.222357	633839	546149	898939	A	-0.123763	672288	639241	946766
809	T	T	1.091032	635097	547245	900655	T	1.075788	674083	640499	948550
810	A	A	5.839469	637192	548733	902996	A	5.512407	676012	642401	951338
811	C	C	-0.006700	639396	550695	905216	C	-0.015412	678576	644318	953836
812	A	A	0.045876	640740	551913	906881	A	0.038427	679921	646023	955987
813	C	C	0.088731	643193	554304	909705	C	0.098796	682558	648805	959477
814	T	T	0.167592	646143	557297	912559	T	0.122233	685291	652168	963461
815	C	C	0.185425	646832	558189	913596	C	0.407737	686187	652998	964660
816	G	G	-0.019244	648045	559667	915062	G	-0.004945	687583	654448	966232
817	C	C	-0.063573	648104	559726	915194	C	0.050803	687246	654015	965925
818	T	T	0.131271	646745	558140	914034	T	-0.044127	684813	652604	964528
819	A	A	-0.026838	633623	545867	900522	A	0.030094	668407	639058	949620
820	T	T	-0.067751	633568	545880	900963	T	-0.049654	668451	639115	949970
821	G	G	-0.085986	633008	545675	900926	G	-0.023308	668011	639113	950299
822	T	T	-0.118774	633790	546415	901609	T	0.019838	668911	639826	951059
823	C	C	0.038167	635592	548392	903255	C	0.154726	670786	642085	952964
824	G	G	0.460023	635620	547963	903528	G	0.659260	670517	641896	953093
825	A	A	0.788358	631082	541780	898633	A	0.283587	664525	635003	947690
826	T	T	1.141654	633262	543742	901048	T	1.530327	666466	637942	950487
827	A	A	1.286657	631729	542315	899434	A	1.286363	664700	637248	950449
828	A	A	1.628884	630171	540144	897778	A	1.725922	662669	635087	948400
829	C	C	0.840794	632577	542608	899615	C	0.998258	665153	637886	951050
830	A	A	0.836939	629138	539201	896826	A	0.892003	661602	634120	947238
831	A	A	0.744729	627425	537299	894697	A	0.981007	659610	631592	944679
832	C	C	0.434707	625252	535416	892772	C	0.501050	657588	629470	941999
833	T	T	0.406172	610897	522876	878009	T	0.286892	643699	613027	925187
834	T	T	0.307986	608364	520546	874316	T	0.382013	641063	609974	921403
835	C	C	0.785332	605009	518025	869365	C	0.763361	637958	606978	916041
836	T	T	0.122767	596052	509804	859722	T	0.023503	629125	598428	905858
837	G	G	0.038889	557628	470018	819474	G	0.085884	587848	550965	859794
838	T	T	0.078458	547833	458079	800429	T	0.022274	577712	536877	837399
839	G	G	0.115806	541310	450329	788547	G	-0.067357	570902	532154	823185
840	G	G	0.169633	512366	419630	747767	G	0.057352	537382	481192	768479
841	C	C	-0.000789	507500	415117	741364	C	-0.012795	531758	475784	760601
842	C	C	-0.018829	505658	414204	734161	C	0.017967	529038	475433	754040
843	C	C	0.244376	465226	383239	692473	C	0.082645	485063	441183	708057
844	T	T	0.126871	434603	360570	650081	T	0.035755	452578	414430	664484
845	G	G	0.980979	423152	351902	630752	G	0.612289	440764	404034	644804
846	A	A	0.373115	397521	330397	586590	A	0.426286	413119	378413	601515
847	T	T	-999.000000	397199	330344	585334	T	-999.000000	412806	378254	600369
848	G	G	0.089384	394877	328967	582354	G	0.000674	411238	376807	597730
849	G	G	-0.043220	386480	322558	564988	G	-0.166700	401562	368487	582359
850	C	C	-0.162513	357801	298583	492734	C	-0.014572	366126	331101	515098
851	T	T	0.154988	350302	292198	484199	T	0.072816	359842	323960	505100
852	A	A	0.170329	348178	290280	481019	A	0.082130	357358	321744	501053
853	C	C	0.563418	347420	289509	479951	C	0.470750	356488	321044	499410
854	C	C	0.191950	334275	277845	461778	C	0.045916	341388	308134	479433
855	C	C	0.132055	321811	266994	443742	C	-0.017904	326225	295881	460533
856	T	T	-999.000000	288318	240962	393870	T	-999.000000	289866	270573	409873
857	C	C	0.138936	287190	241084	392956	C	0.090262	289121	271211	409408
858	T	T	0.172052	144004	139667	142974	T	0.235692	147425	165479	181676
859	T	T	0.208892	143123	139032	140678	T	0.285122	146403	164519	179040
860	G	G	0.044700	141147	137353	138346	G	0.442840	144267	162536	176130
861	A	A	0.120451	137843	133537	133993	A	0.152552	140429	156600	170759
862	G	G	0.194815	127151	126208	119088	G	0.048620	130111	149855	158673
863	T	T	0.031666	125122	124442	118286	T	0.045401	127582	147956	157641
864	G	G	0.007782	125130	124367	118352	G	-0.063149	127664	148025	157670
865	C	C	0.071503	124789	124128	118076	C	-0.029179	127317	147852	157361
866	A	A	0.462680	123190	122026	116649	A	0.332102	125414	146310	155457
867	T	T	0.136513	123120	121992	116582	T	0.060046	125459	146367	155540
868	T	T	1.164163	123154	122037	116621	T	0.944551	125425	146494	155679
869	A	A	0.332645	122809	121695	116310	A	0.254531	125068	146083	155184
870	A	A	0.742065	122614	121409	115872	A	0.590547	124773	145654	154524
871	A	A	0.156969	121746	120618	114863	A	0.099142	124126	144859	153352
872	G	G	0.175894	121950	121130	115177	G	0.159732	124422	145181	153673
873	A	A	0.745477	109191	107591	101458	A	0.987407	111255	125121	134719
874	C	C	0.159361	109333	107772	101665	C	-0.071167	111512	125389	134984
875	C	C	0.401892	107090	106590	100463	C	-0.142879	109528	123696	134349
876	T	T	-0.013007	103501	103378	96555	T	0.091377	106145	120703	130036
877	T	T	0.128453	104832	104534	97249	T	0.093023	107181	121563	131117
878	C	C	0.215671	104167	103962	96665	C	0.153137	106494	120551	130369
879	T	T	-0.083965	102161	101743	94177	T	-0.075555	104119	118453	127597
880	A	A	0.042795	101740	101036	93169	A	0.125707	103547	117305	126243
881	G	G	-0.455981	101982	100592	93088	G	0.003722	103574	117098	125987
882	C	C	0.151680	103994	102317	95012	C	0.133019	104898	119794	127394
883	A	A	1.192949	100654	98427	90832	A	0.953519	101577	115490	120703
884	C	C	2.393906	105494	103330	93360	C	1.909780	105936	120724	124869
885	G	G	1.328657	106413	104074	93364	G	1.399256	106691	121537	124947
886	T	T	0.613411	105656	103287	92284	T	0.657547	105981	120495	123363
887	G	G	-0.004098	109788	107949	95404	G	-0.008848	110419	125772	127357
888	C	C	-0.072100	109170	106929	94088	C	0.126914	109829	124390	125681
889	T	T	-0.208356	106430	104001	90970	T	0.057470	107087	121156	121119
890	G	G	-0.046376	107078	105373	91553	G	-0.024335	107924	121911	121415
891	G	G	0.078944	107389	105502	91894	G	0.067944	108133	122008	121746
892	T	T	1.017527	106865	104556	91313	T	1.002335	107483	121044	120892
893	A	A	0.055971	107786	105472	92394	A	0.156777	108379	122108	121465
894	A	A	0.806275	108529	105968	92972	A	0.955311	109056	122606	122187
895	A	A	-0.208270	110844	109523	95325	A	0.333933	111805	126197	125394
896	G	G	0.255559	112439	111660	96643	G	0.211490	113431	127915	126993
897	C	C	0.215140	113632	112951	97747	C	-0.195511	114601	129254	128052
898	T	T	0.135428	113631	112913	97888	T	0.215347	114396	129101	128235
899	T	T	0.298818	112663	112487	97369	T	0.102361	113644	128311	127554
900	C	C	0.277685	113244	113662	98117	C	0.149054	114554	129080	128197
901	A	A	0.323799	113143	113575	98114	A	0.106850	114243	128658	128107
902	T	T	0.484597	111192	111712	96325	T	-0.004751	112135	125919	125966
903	G	G	-0.023161	107363	107214	92592	G	0.093600	107741	119535	120142
904	C	C	-0.144056	107109	106915	92268	C	0.083701	107465	118933	119699
905	A	A	-0.056168	103850	104024	90088	A	0.129308	103910	115900	116599
906	C	C	-0.010111	104183	104298	90501	C	0.041946	104181	116176	117218
907	T	T	0.863163	104081	104611	91535	T	0.667814	104252	116890	118301
908	T	T	0.130867	104669	105404	92298	T	0.711361	105010	117894	119520
909	T	T	0.839879	105110	106324	93460	T	0.879376	105650	119367	120613
910	G	G	0.097345	105492	107146	94348	G	0.266094	106160	120342	121486
911	T	T	0.054126	105615	107165	94617	T	-0.017533	106387	120178	121636
912	C	C	-0.038340	105062	106580	94309	C	0.211809	105914	119467	121091
913	C	C	0.313887	107118	109354	96698	C	0.076860	108664	122140	123645
914	G	G	0.633238	103441	105659	94228	G	0.380973	104938	117416	119596
915	A	A	0.354267	98024	99951	90000	A	0.590672	99854	108436	112533
916	A	A	0.430459	99014	101758	91263	A	0.764445	101355	110218	113718
917	C	C	1.541141	100142	103924	92672	C	1.851289	102850	113231	116106
918	A	A	1.346392	90153	95700	87653	A	0.697909	93181	102753	108958
919	A	A	1.300394	89324	95092	87235	A	0.612976	92663	101981	108425
920	C	C	0.480748	91863	98356	89161	C	0.779544	95612	104985	110899
921	T	T	0.535500	91017	97530	88180	T	0.178887	95132	104009	109607
922	G	G	0.000481	90370	96732	87279	G	-0.033441	94738	102889	108296
923	G	G	0.140636	90561	96976	87410	G	0.014989	95292	102970	108222
924	A	A	0.174937	90783	97253	86694	A	-0.067999	95648	102751	107310
925	C	C	0.004321	90977	97682	86839	C	0.070069	96127	103103	107618
926	T	T	0.249159	88528	96715	84334	T	0.258563	94193	101348	104426
927	T	T	0.089371	89217	97988	84684	T	0.214372	95276	102346	104927
928	T	T	0.185704	89972	98738	84998	T	0.045197	96182	103007	105490
929	A	A	1.168559	90428	99692	85092	A	1.137811	96870	103668	105772
930	T	T	1.254798	89871	99446	83897	T	1.101916	96747	103210	104813
931	T	T	0.443125	90936	101053	85099	T	1.488448	97971	105000	106712
932	G	G	0.876992	90559	100251	84586	G	0.875882	97329	104067	106090
933	A	A	1.466284	90425	99950	83915	A	1.789441	96975	102881	104936
934	C	C	0.889993	93849	104300	85973	C	1.189825	100907	106498	107915
935	A	A	0.719070	95065	106275	86556	A	0.159941	102300	108242	109291
936	C	C	0.502834	96219	107785	87350	C	0.757176	103769	109576	110563
937	T	T	0.289624	97592	110015	88153	T	0.034832	105766	111794	112468
938	A	A	1.218034	102390	115223	91365	A	1.277172	110685	118624	117104
939	A	A	3.185480	103429	115921	90667	A	2.418577	111940	118332	116785
940	G	G	0.252512	105646	117198	91588	G	0.291899	114081	119825	118362
941	A	A	0.654117	112469	122413	94821	A	0.690182	120370	125883	122529
942	G	G	-0.066474	113507	122926	95534	G	-0.026087	121723	126397	123366
943	G	G	0.152473	114830	123749	96710	G	-0.119786	123664	127377	124759
944	G	G	0.020253	121846	130173	100930	G	0.143901	132916	133564	130689
945	G	G	-0.453513	135709	143539	109374	G	-0.073936	148490	147144	143120
946	T	T	0.157386	174831	183120	135701	T	0.107266	189904	202935	179753
947	G	G	0.206603	182342	189042	142517	G	0.129683	198513	210969	187348
948	T	T	0.084751	233684	236317	161045	T	-0.043357	247298	262223	209037
949	A	A	2.603238	236543	237470	162740	A	2.500024	250870	263438	210796
950	T	T	-0.002482	238501	238045	163387	T	0.003159	253222	263988	211650
951	A	A	1.962481	254165	251943	171764	A	1.830296	268285	279090	220256
952	C	C	-0.018031	256440	252921	173553	C	0.055981	270763	280261	221726
953	T	T	0.060921	256490	252841	174262	T	-0.108511	271492	280800	221923
954	G	G	0.090657	267222	262626	180599	G	-0.000522	283597	293190	228291
955	C	C	0.084529	273519	268308	184651	C	-0.103806	290309	298871	231871
956	T	T	0.109435	277180	272750	187905	T	0.053327	295255	304218	234545
957	G	G	0.104526	282442	278186	193379	G	0.057704	301899	310331	239503
958	C	C	0.054117	286800	282414	198512	C	-0.042124	307956	312734	243681
959	C	C	0.135997	288216	283419	201321	C	-0.001785	310149	313875	245592
960	G	G	-0.013629	283933	278669	200769	G	-0.044122	306769	309659	242725
961	T	T	0.067717	283062	277720	201136	T	-0.018120	307023	308895	242648
962	G	G	0.040811	292117	284376	223045	G	0.059085	317715	322221	262057
963	A	A	0.056807	301193	290280	231780	A	0.098988	326642	327479	268459
964	A	A	0.071243	329632	314257	281514	A	0.042037	355229	356480	309306
965	C	C	0.166694	358481	341409	295536	C	0.017903	382789	388653	322484
966	A	A	1.591014	363120	343451	299943	A	1.452671	386626	391446	325837
967	T	T	0.554521	368634	346820	303068	T	0.576031	392708	396368	329463
968	G	G	0.153520	371372	348258	304970	G	-0.003216	396116	398341	331486
969	A	A	0.112978	387532	361979	313236	A	-0.002984	412304	417281	342384
970	G	G	-0.020238	411966	383041	330139	G	0.030992	435829	449843	362741
971	C	C	0.075207	421104	389505	335701	C	0.018096	444238	460399	368595
972	A	A	0.009117	422739	390202	335156	A	0.062729	445922	462131	368078
973	T	T	0.231062	426057	393262	338471	T	0.222309	449483	465319	370973
974	G	G	1.363077	427560	394410	339860	G	1.460398	451232	466920	372446
975	A	A	0.373240	431344	396995	341894	A	0.437392	455146	469884	375151
976	A	A	1.939232	433213	398051	343084	A	2.118763	457166	471116	376462
977	A	A	3.192162	435573	399587	344540	A	3.409555	459973	472770	378104
978	T	T	0.363241	444333	406760	349929	T	0.288133	468673	480679	384185
979	T	T	0.003460	454963	417242	359216	T	0.028414	479369	490802	396601
980	G	G	0.024238	475104	436705	380898	G	0.008136	499276	514749	421383
981	C	C	0.024237	481083	440625	385350	C	0.016627	505789	519394	426268
982	T	T	0.040648	557432	509408	442927	T	0.069407	582815	617239	488426
983	T	T	0.149613	567346	516454	448770	T	-0.148551	593309	627139	494380
984	G	G	0.064989	575849	522247	453829	G	0.109289	601466	635277	499007
985	G	G	-0.109544	579307	524075	455939	G	-0.081912	604899	637280	500740
986	T	T	0.129975	580896	524336	456940	T	0.129524	606230	637762	501468
987	A	A	0.546342	584605	526593	459953	A	0.731717	609633	640916	504569
988	C	C	-0.027667	590755	531765	465719	C	-0.032033	615973	647336	510022
989	A	A	-0.094216	595234	535020	469608	A	-0.036260	619712	652129	513359
990	C	C	0.020186	599052	538509	475338	C	-0.020523	624418	657053	518924
991	G	G	-0.130614	601973	541133	479250	G	-0.090423	628037	660258	522347
992	G	G	0.148054	602149	539913	479922	G	0.053672	627552	659632	522561
993	A	A	0.660092	601755	538159	479603	A	0.699825	626942	657066	520986
994	A	A	0.561866	602750	538637	480753	A	0.592185	627904	657758	521843
995	C	C	0.945035	605746	541559	483308	C	0.965887	630637	660798	524708
996	G	G	0.052487	605386	540510	483688	G	0.005426	629660	660160	524575
997	T	T	0.036623	606120	541130	484758	T	0.027546	630343	661053	525712
998	T	T	0.020721	606847	541626	485615	T	-0.040253	631032	661836	526673
999	C	C	0.051465	606942	541630	486409	C	0.016026	631061	661943	527412
1000	T	T	0.016001	606134	540425	486554	T	-0.026110	630100	660893	527247
1001	G	G	0.540538	606433	540156	487060	G	0.615610	630206	660848	527340
1002	A	A	0.033107	607812	541168	488847	A	0.072696	631547	662682	528739
1003	A	A	0.966758	613079	546748	493857	A	1.130469	636872	669424	533478
1004	A	A	0.403922	620521	554034	500894	A	0.754750	644401	679694	540238
1005	A	A	0.442790	623622	556535	503331	A	0.598578	647066	682671	542403
1006	G	G	0.099954	624963	557813	504407	G	0.103114	648584	684195	543503
1007	A	A	-0.172997	623807	556115	503279	A	0.027694	647278	682524	541433
1008	G	G	-0.108965	624270	556505	503844	G	-0.059474	647960	683194	541782
1009	C	C	0.038607	623172	554607	503165	C	0.038963	646809	681541	540489
1010	T	T	0.104241	619839	550092	500990	T	0.219682	642954	679824	537123
1011	A	A	0.249705	622598	552658	504046	A	0.258303	644721	684378	539994
1012	T	T	1.426010	625851	555721	507163	T	1.247218	647560	689033	543105
1013	G	G	1.228905	628261	556953	509650	G	1.225865	648468	692139	544307
1014	A	A	0.957376	624331	552119	507004	A	1.147215	643891	686043	539910
1015	A	A	1.153106	622817	550723	506639	A	1.245327	642607	684903	538861
1016	T	T	1.033536	623297	551043	507175	T	1.064207	643094	685622	538361
1017	T	T	0.573783	626111	555652	510957	T	0.539274	646345	691439	540765
1018	G	G	-0.094064	643144	573099	522411	G	0.042183	662046	715006	553371
1019	C	C	-0.029152	647899	576692	524952	C	0.109035	666125	720924	556022
1020	A	A	0.175491	647582	574937	524888	A	0.181715	663778	722947	554871
1021	G	G	0.106243	639721	566419	520553	G	0.060040	653229	717355	547070
1022	A	A	0.086338	597193	524767	485020	A	0.092167	605315	657042	500241
1023	C	C	0.063437	596933	524337	485611	C	0.052417	604736	656831	500447
1024	A	A	0.006688	545559	482117	470838	A	0.073042	552868	612636	481780
1025	C	C	0.060832	548215	484779	473406	C	0.152232	555121	615859	483973
1026	C	C	-999.000000	546715	483609	471741	C	-999.000000	553851	614618	482171
1027	T	T	0.086341	533898	473523	463975	T	0.115773	538715	604148	472758
1028	T	T	0.345625	535639	475514	464645	T	0.419991	540021	606354	473578
1029	T	T	0.218799	497131	448495	359344	T	0.278152	497216	567377	387660
1030	T	T	0.187394	487840	440201	355488	T	0.406048	485973	557433	383568
1031	G	G	2.309993	481121	434028	352882	G	2.027967	478590	551029	380748
1032	A	A	-0.044503	476513	428740	348554	A	0.267700	472762	545329	376492
1033	A	A	1.314249	472983	424879	346661	A	1.482100	468148	541269	374439
1034	A	A	0.616087	469357	420693	345889	A	0.414319	463259	538474	373304
1035	T	T	0.581224	469358	420093	346204	T	0.398721	462070	538628	373864
1036	T	T	0.987366	477697	430488	355884	T	1.007659	467847	554677	383500
1037	A	A	0.410406	478534	431162	357220	A	0.594870	467569	555791	384557
1038	A	A	0.855476	486037	438830	364652	A	0.919259	470868	563778	390561
1039	A	A	0.517935	477163	431145	362750	A	0.610042	461920	556397	387863
1040	T	T	0.355750	468998	423877	360410	T	0.190975	454106	549428	384973
1041	T	T	0.260704	438930	398091	348784	T	0.014840	422796	517439	373768
1042	G	G	0.215582	436056	395755	347894	G	0.245712	419382	514672	372272
1043	G	G	0.077122	433261	393643	346418	G	0.030446	416481	510920	370568
1044	C	C	0.020927	432450	392898	345921	C	0.137191	414989	510054	369962
1045	A	A	0.076413	388889	356607	316710	A	0.050230	372124	456820	334724
1046	A	A	0.183130	379605	349195	310815	A	0.169548	362189	445885	327530
1047	A	A	0.431609	374596	345190	308150	A	0.417612	357273	440736	323867
1048	G	G	0.547079	373661	344361	308261	G	0.493980	356131	440893	323570
1049	A	A	0.111976	371200	341371	307400	A	0.084390	353109	438239	322282
1050	A	A	0.278208	370501	340772	307497	A	0.498909	352249	437617	322231
1051	A	A	0.128434	368600	339321	306723	A	0.072476	349714	436452	321348
1052	T	T	-0.021392	367966	338814	306765	T	0.082915	348564	436770	321264
1053	T	T	0.223036	366263	337650	305668	T	0.039170	346760	435642	319991
1054	T	T	0.269916	356819	329937	300202	T	0.160236	337293	427177	313853
1055	G	G	0.249955	345983	319210	290700	G	0.248252	326263	416925	300790
1056	A	A	0.078627	326320	298917	267521	A	0.148558	307288	391567	274303
1057	C	C	0.119770	325295	298079	267429	C	0.140999	306011	390639	273733
1058	A	A	0.091953	232372	219297	201623	A	0.122730	209341	279848	201009
1059	C	C	0.258172	230351	218172	200809	C	0.241450	207750	278128	200167
1060	C	C	0.344992	222417	212814	195050	C	0.065404	199940	270654	194965
1061	T	T	0.261265	215365	207511	187995	T	0.213873	193062	264617	188327
1062	T	T	0.200600	212952	205782	184125	T	0.292137	190108	261512	184585
1063	C	C	1.211355	210352	203952	181771	C	1.153757	187719	259315	182246
1064	A	A	0.200695	199121	194215	168406	A	0.265397	174664	246347	169515
1065	A	A	0.900964	196029	191074	165945	A	0.786185	171368	243140	166672
1066	T	T	0.541381	196153	191573	165765	T	0.626809	171124	243987	165942
1067	G	G	-0.012547	197235	193162	165923	G	-0.004433	171478	245308	165952
1068	G	G	0.022865	198598	194511	166149	G	0.071599	172059	246497	166282
1069	G	G	0.218762	198875	194903	166237	G	0.027397	172302	246891	166442
1070	G	G	0.083747	199627	195796	166645	G	-0.062093	172591	248217	166639
1071	A	A	0.227689	196723	192917	164309	A	0.206188	170099	245224	163661
1072	A	A	0.346249	196590	192718	164116	A	0.496751	169914	245253	163519
1073	T	T	0.288702	196359	192570	163635	T	0.307833	169725	245218	163116
1074	G	G	0.267804	196309	192533	163379	G	0.336895	169616	245194	162918
1075	T	T	0.050075	196427	192719	163408	T	-0.004807	169630	245422	162935
1076	C	C	0.279079	196352	192586	163283	C	0.289659	169360	245375	162743
1077	C	C	0.209947	196170	192424	163221	C	0.080591	169051	245238	162695
1078	A	A	0.149563	192959	188490	160293	A	0.127119	165295	241085	159415
1079	A	A	0.604280	187156	181874	155281	A	0.855933	158869	233572	154687
1080	A	A	0.769722	178150	173536	147108	A	0.910697	149585	222369	146736
1081	T	T	0.404728	174708	170531	144937	T	0.309999	146303	219380	144348
1082	T	T	2.748033	173775	169883	143904	T	3.112759	145405	218696	143454
1083	T	T	0.481485	173569	169673	143735	T	0.431352	145138	218464	143360
1084	T	T	0.038930	173449	169620	143627	T	0.148875	145015	218490	143288
1085	G	G	0.584652	172835	169042	143361	G	0.698622	144404	217992	142689
1086	T	T	0.253594	170833	167066	141541	T	0.053778	142377	214439	140419
1087	A	A	0.270319	165264	161402	136408	A	0.305262	137224	206665	134713
1088	T	T	0.311104	161787	157859	133214	T	0.110491	133986	201810	131202
1089	T	T	0.114106	156593	153677	128826	T	0.148785	129719	195511	126840
1090	T	T	0.142875	156195	153510	128594	T	0.145584	129498	195226	126688
1091	C	C	-0.086367	155634	153092	128255	C	0.122086	128967	194680	126274
1092	C	C	0.094274	153509	151112	126700	C	-0.005088	126958	192592	125095
1093	C	C	0.162524	141277	139406	118502	C	-0.048719	114390	178221	116561
1094	T	T	0.204648	118956	118641	103506	T	-0.041957	93330	148113	100274
1095	T	T	0.824411	114754	115382	100487	T	1.014244	89533	142189	97097
1096	A	A	0.291309	108187	109763	95565	A	0.239163	83596	132868	92238
1097	A	A	0.534448	104482	106418	92792	A	0.654810	80382	127962	88760
1098	A	A	0.611659	101109	103296	90663	A	0.663293	77795	124884	86675
1099	T	T	0.267071	100486	103177	90258	T	0.223786	77300	124339	86912
1100	T	T	0.040138	92639	95192	83225	T	0.032080	70102	114031	80390
1101	C	C	0.473131	89522	92387	80691	C	0.322064	67626	110592	78219
1102	C	C	0.418139	88729	92006	80141	C	0.385410	66973	110049	78040
1103	A	A	0.400125	78280	82263	70873	A	0.454294	58199	99099	69179
1104	T	T	0.573767	76891	81686	70450	T	0.932065	57000	98228	69452
1105	A	A	0.644453	69601	75277	65234	A	0.519409	50786	88899	64713
1106	A	A	0.906539	70182	76540	65994	A	0.596866	51253	90274	66539
1107	T	T	0.198816	70161	76802	66122	T	0.079341	51201	90305	66859
1108	C	C	0.490636	70151	76961	66332	C	0.378322	51067	90318	67039
1109	A	A	0.059111	71065	78517	67635	A	0.082191	52062	92038	69199
1110	A	A	0.541906	70165	77759	66708	A	-0.101132	51541	90445	68112
1111	G	G	0.108240	73625	83062	68691	G	0.354780	54191	96451	70291
1112	A	A	0.147127	63352	71423	57369	A	0.070428	46420	78218	58918
1113	C	C	0.068174	58864	69316	46029	C	0.240209	42833	73121	51174
1114	T	T	0.217602	48149	59786	36616	T	0.110122	36869	62838	43121
1115	A	A	0.543921	47678	59458	36049	A	0.188820	36793	62575	42903
1116	T	T	0.020113	47719	59765	35294	T	0.053726	36724	62473	42569
1117	T	T	0.397547	45266	57647	33250	T	0.084479	35836	60984	40874
1118	C	C	0.075121	45451	57928	33285	C	0.018028	36018	61263	41434
1119	A	A	-0.038881	45050	57465	32935	A	-0.077193	35637	60571	41072
1120	A	A	0.303782	45584	58284	33762	A	-0.011718	36417	61234	42223
1121	C	C	0.306684	46710	59377	35208	C	-0.081702	37469	63155	44107
1122	C	C	0.359036	44873	57547	34157	C	0.129426	36038	60988	43257
1123	A	A	0.894455	43596	56474	33525	A	0.890946	35061	59220	43209
1124	A	A	0.760568	43782	56847	33806	A	0.729081	35411	59498	43670
1125	G	G	0.130610	43944	56998	33840	G	0.116258	35516	59774	43799
1126	G	G	1.163568	44411	57539	34100	G	0.846540	35729	60525	44004
1127	G	G	0.079519	43634	56782	33727	G	-0.015590	35148	59658	43334
1128	T	T	0.134981	42748	56098	32785	T	-0.030943	34812	58351	42458
1129	T	T	0.114405	44395	58090	33869	T	-0.101506	35918	60510	43628
1130	G	G	0.046356	45130	58980	34358	G	0.171833	36547	61670	44225
1131	A	A	-0.085908	45108	58752	34334	A	0.168856	36458	61598	44237
1132	A	A	0.133737	45199	58529	34335	A	0.150626	36441	61584	44419
1133	A	A	0.175992	45250	58470	34282	A	-0.144312	36409	61513	44462
1134	A	A	0.122631	45451	58534	34448	A	-0.209038	36603	61701	44820
1135	G	G	-0.025535	45463	58450	34704	G	0.123919	36596	61810	45024
1136	A	A	0.243039	45566	58079	34869	A	0.292237	36651	61721	45186
1137	A	A	1.016806	46165	58573	35141	A	0.934325	37007	62521	45663
1138	A	A	0.018543	47408	59754	35698	A	-0.425879	37774	63811	46442
1139	A	A	0.015653	50995	63639	37550	A	-0.339549	40170	68865	48463
1140	A	A	0.558569	52874	65284	38646	A	0.016277	41398	71286	49739
1141	G	G	1.413842	52799	65156	38677	G	0.144613	41407	71300	49891
1142	C	C	0.001581	52140	64239	38477	C	-0.024499	41062	70109	49769
1143	T	T	0.155647	50792	62702	38345	T	-0.064503	40513	68778	49754
1144	T	T	-0.042387	50322	62502	38593	T	0.027214	40511	68704	50023
1145	G	G	-0.022424	50394	62463	38785	G	0.107554	40457	68835	50250
1146	A	A	0.727858	50748	63466	38956	A	0.446396	41076	69425	50779
1147	T	T	1.149432	50610	63345	39070	T	1.272142	41071	69321	50927
1148	G	G	0.127878	50658	63383	39304	G	0.356897	41192	69352	51080
1149	G	G	0.137359	50727	63436	39397	G	0.034012	41254	69404	51141
1150	C	C	0.036261	50826	63551	39557	C	-0.167163	41315	69556	51298
1151	T	T	0.169330	50948	63728	39665	T	0.119023	41435	69636	51397
1152	T	T	1.439052	51093	63927	39756	T	1.591116	41596	69895	51496
1153	T	T	0.463743	51155	64008	39838	T	1.094165	41641	70108	51570
1154	A	A	0.785966	50910	63718	39743	A	0.601140	41425	69729	51379
1155	T	T	0.774464	50956	63734	39770	T	0.620354	41457	69742	51439
1156	G	G	0.073934	51000	63690	39784	G	0.272962	41537	69692	51480
1157	G	G	0.307429	50976	63568	39743	G	-0.098482	41497	69535	51401
1158	G	G	-0.209976	50961	63487	39726	G	0.221798	41430	69393	51449
1159	T	T	0.015835	50923	63350	39741	T	0.051572	41394	69294	51459
1160	A	A	0.073462	51065	63682	39724	A	0.243862	41485	69421	51487
1161	G	G	0.078413	51371	64208	39855	G	0.038846	41726	69789	51620
1162	A	A	0.027962	51174	63951	39731	A	0.290541	41593	69528	51482
1163	A	A	0.130223	51222	63965	39752	A	0.336288	41677	69545	51521
1164	T	T	1.601750	51229	63997	39749	T	1.535596	41709	69588	51506
1165	T	T	0.399253	51142	63899	39737	T	0.435319	41627	69525	51493
1166	C	C	2.450226	51239	63960	39755	C	0.429234	41625	69581	51492
1167	G	G	1.432778	51235	63967	39768	G	0.491480	41669	69619	51526
1168	A	A	2.123529	51168	63889	39707	A	2.091976	41680	69506	51387
1169	T	T	0.195620	51297	64266	39915	T	0.546306	42005	69805	51427
1170	C	C	2.000375	50404	63259	39178	C	1.400435	41478	68586	50397
1171	T	T	0.685114	50638	63817	39336	T	0.265454	41822	68870	50528
1172	G	G	0.399702	50734	63901	39340	G	0.457989	41926	68933	50466
1173	T	T	0.074472	50714	63805	39249	T	-0.132497	41924	68848	50352
1174	C	C	0.033084	50753	63869	39205	C	0.166120	41939	68878	50307
1175	T	T	0.094875	49430	62130	38117	T	-0.012378	40949	67285	48545
1176	A	A	-0.037560	48919	61484	37406	A	0.234258	40702	66444	47858
1177	T	T	0.075320	48997	61471	37400	T	0.035945	40752	66444	47808
1178	C	C	0.486814	48786	60953	37100	C	1.752462	40479	65983	47359
1179	C	C	1.652564	48873	60929	37124	C	-0.060752	40606	65952	47358
1180	A	A	0.530916	48284	59775	36304	A	0.691322	40211	64924	45782
1181	G	G	0.022229	48200	59257	35743	G	-0.170229	40304	64589	44757
1182	T	T	-0.167380	47104	57228	34312	T	0.054211	39434	62297	42236
1183	T	T	0.068372	46892	56951	34150	T	0.021101	39347	62177	41934
1184	G	G	-0.202262	47393	57542	34497	G	-0.074725	39890	62910	42407
1185	C	C	0.187175	45882	55393	32703	C	-0.007269	38542	60434	39837
1186	G	G	0.465033	46453	55548	33254	G	0.003226	38967	60737	40499
1187	T	T	0.072423	40860	48157	29678	T	-0.069144	34730	52524	36564
1188	C	C	0.501560	40668	47817	29501	C	-0.053433	34646	52207	36371
1189	A	A	0.133799	39303	46026	28292	A	0.272497	33341	50041	35063
1190	C	C	1.132746	38851	45236	27961	C	0.995612	33075	49213	34694
1191	C	C	1.090196	40281	46699	28762	C	0.782280	34623	50915	36001
1192	A	A	0.016151	40926	46990	28213	A	0.092034	35637	51163	35333
1193	A	A	1.393661	48015	54094	32154	A	2.883952	42696	58756	40408
1194	A	A	0.482397	49021	54461	32617	A	0.010923	43630	59316	40624
1195	T	T	0.522085	49486	54923	32995	T	1.123378	44114	59667	40970
1196	G	G	0.306317	48908	54150	32314	G	0.393951	43597	58741	39866
1197	A	A	0.510549	48240	53576	31327	A	0.945954	43126	56993	38529
1198	A	A	0.583930	48364	53653	31054	A	0.473637	43266	56459	37978
1199	T	T	0.411741	48613	54309	30888	T	-0.055954	43640	56625	37143
1200	G	G	0.078285	48856	55171	30722	G	-0.079166	44322	56706	36797
1201	C	C	0.184993	49843	56595	31262	C	-1.064148	45581	57523	37393
1202	A	A	0.181856	50567	57114	31683	A	0.001028	46484	57542	37717
1203	A	A	-0.042545	50652	56946	31874	A	0.040872	46991	57215	37987
1204	C	C	0.201942	50790	56749	32170	C	0.028164	47158	56927	37960
1205	C	C	0.167558	50933	56244	31953	C	0.444607	47888	56099	37775
1206	A	A	0.151203	52022	57193	32478	A	-0.096120	49597	56555	38250
1207	A	A	0.703453	55401	60656	34006	A	0.925355	53404	59497	39916
1208	A	A	1.773405	56116	61014	34826	A	0.918083	54125	59788	40407
1209	T	T	0.309110	56409	61171	34933	T	0.292314	54641	59936	40543
1210	G	G	1.164260	57337	61695	35201	G	1.039294	55564	60499	40759
1211	T	T	0.255810	57341	61583	35027	T	-0.046382	55642	60213	40576
1212	G	G	0.277684	57301	61584	35022	G	-0.088786	55832	60222	40552
1213	C	C	0.151371	57256	61713	34923	C	-0.154507	56170	59853	40403
1214	C	C	0.223124	57500	62982	34860	C	-0.283973	57292	60158	40084
1215	T	T	0.174439	53351	59227	32786	T	-0.109424	54886	54267	37526
1216	T	T	0.594801	52694	58744	31476	T	0.684160	54500	53030	36191
1217	T	T	0.091831	53939	60216	32022	T	0.059801	55861	53860	36778
1218	C	C	0.320071	53910	60048	32313	C	0.169669	55993	53715	36929
1219	A	A	0.017257	53736	59705	32143	A	-0.317458	55973	53389	36704
1220	A	A	0.240708	54776	60256	32312	A	0.297817	56904	53429	36966
1221	C	C	-0.075536	57283	62308	33324	C	-0.018497	59461	55140	38436
1222	T	T	0.065492	63906	68348	36132	T	-0.036660	65258	58487	41431
1223	C	C	0.118319	82964	86852	47626	C	-0.021875	82690	82152	58059
1224	T	T	-0.360526	98665	100145	55647	T	-0.147350	96063	98117	68000
1225	C	C	0.199476	112364	111691	62096	C	-0.008569	107577	110742	75268
1226	A	A	0.062192	114734	113074	62992	A	-0.035952	109773	112177	76242
1227	T	T	-0.050003	116517	114203	63584	T	-0.077276	111332	113282	77026
1228	G	G	0.090214	122205	119092	65686	G	0.002992	115891	117868	79970
1229	A	A	-0.082421	124150	120958	66549	A	-0.081323	117928	119480	80916
1230	A	A	0.004009	125002	121695	66965	A	0.020937	118831	120069	81387
1231	G	G	0.014562	127688	125677	68361	G	-0.141068	121901	123328	82857
1232	T	T	0.668862	129948	128451	69375	T	0.715692	124228	125230	84140
1233	G	G	0.322374	130809	129237	69859	G	0.165274	125249	125930	84705
1234	T	T	0.506978	132285	130869	70943	T	0.732634	127033	127283	85920
1235	G	G	1.041843	133401	131945	71453	G	0.628747	128281	128312	86476
1236	A	A	0.599547	134086	132199	72022	A	0.626907	129057	128702	87144
1237	T	T	0.022682	135583	134290	72741	T	0.243358	131101	130124	87813
1238	C	C	0.251550	136506	135051	73290	C	-0.077753	132063	130710	88361
1239	A	A	1.040648	139613	139342	74574	A	1.281697	135835	133775	89965
1240	T	T	3.232883	140552	140113	75344	T	2.607926	136846	134401	90758
1241	T	T	2.484041	141595	140846	76355	T	2.086519	137952	135094	91732
1242	G	G	1.730810	142271	141374	77089	G	1.643259	138714	135588	92345
1243	T	T	2.002246	142821	141715	77875	T	2.637251	139234	136022	93265
1244	G	G	0.436625	143819	142548	78401	G	0.352647	140266	136635	93889
1245	G	G	0.258874	144459	142591	79277	G	0.223972	140895	136847	94865
1246	T	T	0.111866	145100	142462	80281	T	0.107742	141508	136868	96072
1247	G	G	0.078659	145552	142555	80544	G	-0.023165	141969	137088	96460
1248	A	A	0.459506	146308	142999	81133	A	0.151403	142707	137488	97070
1249	A	A	0.438528	147588	144022	81905	A	0.534952	144118	138450	97980
1250	A	A	-0.029406	149100	145141	83018	A	-0.005957	146012	139641	99332
1251	C	C	0.302038	150791	146664	83936	C	0.019239	148122	141014	100279
1252	T	T	-0.191773	156762	152600	86986	T	-0.242569	155116	146501	103875
1253	T	T	0.030534	158652	154159	88072	T	0.026797	157284	147940	105005
1254	C	C	0.017642	164700	160110	90352	C	0.004427	163012	153726	107867
1255	A	A	0.107298	167499	162479	91390	A	0.109955	165598	156136	109144
1256	T	T	0.023646	167917	162444	91530	T	0.079171	166111	156055	109282
1257	G	G	-0.022290	170159	163766	91625	G	0.002245	167985	157435	109578
1258	G	G	0.000187	174177	167175	93066	G	0.008161	172078	161092	111318
1259	C	C	-0.117099	179702	171336	95556	C	-0.020917	178013	165518	114426
1260	A	A	0.079087	186916	177051	99295	A	-0.014357	185731	173298	119230
1261	G	G	0.059558	204448	192526	108711	G	0.031692	202838	190702	130234
1262	A	A	0.116393	214267	202066	116930	A	0.120425	214916	204124	143804
1263	C	C	0.348755	221073	207119	122708	C	0.180773	223598	210957	150907
1264	G	G	0.099975	245264	229740	145844	G	0.060028	249464	237734	178407
1265	G	G	0.140736	273296	254144	171627	G	0.077157	279564	269334	210301
1266	G	G	0.186718	277713	255697	174639	G	-0.085987	285090	270958	213722
1267	C	C	0.206337	298789	273783	188539	C	0.028503	308755	287635	229353
1268	G	G	0.429264	330091	301837	214818	G	0.599791	342480	320127	261201
1269	A	A	0.442615	333750	302791	219124	A	0.525807	347341	321558	267328
1270	T	T	0.038151	353500	317661	234616	T	0.100316	369890	340086	287918
1271	T	T	1.056076	396948	357392	263675	T	1.371337	417560	383368	326492
1272	T	T	0.445969	434738	385984	288268	T	0.540498	460906	413372	356529
1273	T	T	1.137220	465873	410058	309832	T	0.871642	495660	440526	382485
1274	G	G	1.059428	617350	549918	416583	G	1.018142	649423	606090	502784
1275	T	T	0.107621	652093	573328	436771	T	0.187473	682603	635437	526646
1276	T	T	1.206995	674108	588809	451038	T	1.594716	704182	651591	542689
1277	A	A	0.336242	707451	615359	483926	A	0.435669	738601	678624	575712
1278	A	A	0.404390	766397	675205	544670	A	0.457020	801550	733689	639898
1279	A	A	0.815170	787940	693334	572168	A	0.719339	825000	752600	665983
1280	G	G	0.080263	792056	695741	577278	G	-0.052356	830054	755327	670958
1281	C	C	0.000277	797588	700328	586152	C	-0.077103	836112	760378	679522
1282	C	C	0.079614	806397	707343	600665	C	-0.031373	845294	767653	693217
1283	A	A	0.119756	807931	708215	605616	A	0.121231	847241	769512	698153
1284	C	C	0.249475	812046	711627	611159	C	0.194416	851837	773132	703382
1285	T	T	0.372071	815448	714619	615770	T	0.485733	855746	776515	707825
1286	T	T	0.541832	818300	717536	620169	T	0.799130	859466	779254	712186
1287	G	G	0.402898	821582	719872	624640	G	0.557300	862716	781351	716626
1288	C	C	1.342238	824613	723242	628287	C	1.294467	866131	784085	720264
1289	G	G	1.262740	827057	725833	631618	G	1.370779	869064	786428	723565
1290	A	A	0.382587	826964	724553	632661	A	0.357494	868884	785981	724781
1291	A	A	1.690915	829712	727323	636085	A	1.721721	872391	788973	728425
1292	T	T	0.169720	831145	728191	638304	T	0.303693	874533	790172	730788
1293	T	T	1.346376	831703	728205	639737	T	1.519709	875475	790866	732537
1294	T	T	0.370140	834089	730355	641869	T	0.483395	878289	793179	735017
1295	T	T	0.537598	837357	732744	644519	T	0.723200	881742	795477	738008
1296	G	G	0.124845	838853	733412	646382	G	0.095669	883441	796366	739767
1297	T	T	0.398951	859511	755940	663741	T	-0.027109	902676	818194	757995
1298	G	G	0.014162	863451	758831	670248	G	-0.049832	906761	824065	764587
1299	G	G	-0.016264	845865	741329	659982	G	-0.037133	890446	801473	748767
1300	C	C	0.159458	830954	728711	652980	C	0.039639	878166	786321	739979
1301	A	A	0.422880	816149	717069	645552	A	0.578320	866446	774092	732170
1302	C	C	0.711084	819884	720331	649405	C	0.786413	871046	778053	736416
1303	T	T	0.754312	820607	721091	652407	T	0.655349	873496	779743	739006
1304	G	G	1.289968	838676	740572	668885	G	1.627294	892394	807255	757979
1305	A	A	0.914558	840523	741904	669976	A	1.080174	894443	809107	759245
1306	G	G	1.028228	841827	742520	670756	G	1.224965	895819	810025	760191
1307	A	A	1.769148	841349	740349	670684	A	2.161341	894830	808580	760386
1308	A	A	0.868607	841075	738836	671130	A	0.994569	894405	808042	760749
1309	T	T	0.619485	840474	738393	668460	T	0.766242	894479	807649	758214
1310	T	T	1.559577	848390	745908	674509	T	2.029545	900910	815696	764970
1311	T	T	1.762955	850040	747263	675981	T	1.702978	902592	817078	766693
1312	G	G	1.662545	859124	757493	682612	G	2.055770	910217	827204	773975
1313	A	A	1.841073	860017	757111	684067	A	2.144208	910885	827834	775435
1314	C	C	1.198805	861392	758001	685019	C	1.101509	911907	828721	776575
1315	T	T	1.793469	860902	756199	685570	T	1.624726	910328	828241	777064
1316	A	A	0.216558	861835	757045	686417	A	0.236187	911292	829060	778107
1317	A	A	1.683279	863220	758136	687564	A	2.023478	912743	830468	779290
1318	A	A	1.698036	864594	759199	688952	A	1.590782	914367	831962	780819
1319	G	G	0.885926	868224	763517	692266	G	0.957354	918626	837990	785090
1320	A	A	0.438426	870556	765485	694470	A	0.325473	920724	841247	787455
1321	A	A	0.628958	871966	766674	696039	A	0.626440	922436	842781	789101
1322	G	G	-0.061410	875772	770203	699446	G	-0.019160	926487	847477	792680
1323	G	G	-0.015146	877173	771236	701144	G	-0.102368	927940	849168	794407
1324	T	T	0.049843	878221	771697	702189	T	0.016007	929128	849836	795473
1325	G	G	0.122678	881078	774161	705183	G	-0.102531	932063	853348	799189
1326	C	C	-0.094328	888772	781224	712041	C	-0.122199	938623	864215	807180
1327	C	C	0.033677	891473	783154	714331	C	-0.031898	940836	866750	809748
1328	A	A	0.039382	894520	785425	717913	A	0.025425	941002	872000	813702
1329	C	C	0.093308	897621	787993	720367	C	-0.041355	943469	875687	816535
1330	T	T	0.528168	893017	783769	719679	T	0.681864	938668	871972	815581
1331	A	A	1.209150	892164	783060	720751	A	1.421118	937851	871736	816351
1332	C	C	0.896448	893961	784715	722786	C	0.878704	939506	873516	818554
1333	T	T	1.474810	895727	787005	727198	T	1.500456	941267	877777	823762
1334	T	T	1.874187	894474	785719	728287	T	1.602849	939941	876516	824534
1335	G	G	0.181135	891166	782694	727953	G	0.130904	936353	873429	823415
1336	T	T	0.103522	884956	777268	725365	T	0.129071	929575	865904	819495
1337	G	G	-0.034207	866114	761644	716285	G	0.041147	910909	848444	808835
1338	G	G	-0.016823	857746	752766	708873	G	-0.040732	899650	835733	795688
1339	T	T	0.090674	853516	748442	705527	T	0.209109	893881	829863	791087
1340	T	T	0.123536	828222	726103	682368	T	0.238203	866774	803429	763767
1341	A	A	0.691624	797758	701129	654884	A	0.510962	833840	770534	729322
1342	C	C	0.267592	797317	700870	655110	C	0.249651	833340	770724	729230
1343	T	T	0.252406	773062	680514	640761	T	0.163958	806054	752939	712116
1344	T	T	0.141595	736382	649021	611623	T	-0.014310	765172	717037	676221
1345	A	A	0.309783	731110	644211	607900	A	0.224846	759582	712205	669445
1346	C	C	0.085183	717845	633513	597429	C	-0.043464	744970	699905	654777
1347	C	C	0.296518	669495	592787	564283	C	0.249503	691469	655256	612308
1348	C	C	0.072118	637665	565110	543135	C	0.066661	655137	626161	585448
1349	C	C	0.168591	599040	532339	512873	C	0.141758	613182	587635	549270
1350	A	A	0.155066	352568	329362	308861	A	0.199389	352862	357688	329598
1351	A	A	0.467075	329405	311468	289604	A	0.549450	328630	337640	308932
1352	A	A	0.132313	316556	300391	281054	A	0.193389	315327	327036	298859
1353	A	A	0.443572	292733	278591	253643	A	0.380570	288680	306077	272373
1354	T	T	0.109936	254052	237885	228508	T	0.231889	249051	271694	244920
1355	G	G	0.100775	248117	231887	224030	G	0.114404	242167	265386	239839
1356	C	C	0.348421	248318	232064	224438	C	0.439778	242092	265714	240423
1357	T	T	0.310508	244952	228887	221464	T	0.161814	238388	262680	237562
1358	G	G	0.268103	234085	220443	204407	G	0.333074	226882	255009	221853
1359	T	T	1.096720	232384	218702	203149	T	1.329297	224772	252961	220322
1360	T	T	0.003136	231734	218339	202588	T	0.090641	223943	252306	220166
1361	G	G	0.621609	230839	217625	201822	G	0.657084	222752	251418	219493
1362	T	T	0.268308	230581	216948	201694	T	0.321958	222073	250825	219368
1363	T	T	0.892540	230686	217209	202213	T	0.921539	222343	251059	220023
1364	A	A	0.037718	230169	215767	202137	A	0.294588	221410	250171	219804
1365	A	A	1.053129	229663	214533	202164	A	1.377077	220443	249574	219940
1366	A	A	0.254994	235780	220765	208414	A	0.141552	225066	255926	228216
1367	A	A	0.799818	237873	222149	211958	A	0.795134	225533	258851	232392
1368	T	T	0.434527	238499	222653	213002	T	0.289296	226000	259493	233482
1369	T	T	1.387031	238160	222433	212961	T	1.606272	225607	259346	233321
1370	T	T	1.137667	236472	220863	212064	T	1.131938	224115	257843	232238
1371	A	A	1.086980	233650	218325	210277	A	1.119819	221505	255424	230171
1372	T	T	0.534528	232760	217597	210102	T	0.665238	220774	254870	230376
1373	T	T	0.478882	207192	191348	190166	T	0.377869	195898	229539	208992
1374	G	G	1.164019	194825	180272	181109	G	1.200384	184061	218569	199784
1375	T	T	0.114261	194269	180127	180940	T	0.124757	183285	217871	199751
1376	C	C	0.049397	193922	179947	180973	C	0.135215	182894	217687	199934
1377	C	C	0.309845	197003	183717	184496	C	0.139626	184724	221247	204063
1378	A	A	0.043873	193299	180534	181784	A	0.073709	180711	217496	201334
1379	G	G	0.150017	190131	177701	179805	G	0.201792	177369	214448	199315
1380	C	C	0.201638	166292	155061	160614	C	0.341692	152181	182977	176682
1381	A	A	0.729860	163403	152796	159298	A	0.834145	149818	180956	175280
1382	T	T	0.043882	163025	152540	159298	T	0.318803	149595	180654	175261
1383	G	G	0.525072	161730	151571	159124	G	0.546190	148518	180105	174982
1384	T	T	0.167849	162152	152013	159629	T	0.024218	148819	180647	175748
1385	C	C	0.638877	161795	151801	160010	C	0.588954	148690	180859	176020
1386	A	A	1.308792	152948	143717	154343	A	1.464600	141242	172510	169699
1387	C	C	0.172491	152547	143339	154351	C	0.593802	140806	172376	169914
1388	A	A	0.813088	140525	131415	146566	A	0.305299	130483	160529	161220
1389	A	A	0.351949	138941	130101	145414	A	0.313637	129226	159188	160122
1390	T	T	0.458171	137896	129283	144733	T	0.290501	128382	158217	159703
1391	T	T	0.382785	135923	127376	143849	T	0.341704	126494	156513	158844
1392	C	C	0.502893	134986	126783	143708	C	0.175711	125672	155760	158728
1393	A	A	0.500834	133692	125693	142977	A	0.611212	124414	154428	158296
1394	G	G	0.875395	133238	125355	142702	G	0.904097	123919	153912	157914
1395	A	A	1.241164	129670	121429	139782	A	1.027841	119862	148036	154071
1396	A	A	0.605779	127947	119938	138645	A	0.359918	118236	145721	153042
1397	G	G	0.092272	127379	119472	138443	G	-0.052764	117638	145140	152884
1398	T	T	0.059650	125037	117914	137475	T	-0.107248	115588	142435	151842
1399	A	A	-0.096581	125353	118221	137872	A	0.041087	115758	142564	152381
1400	G	G	0.058976	125176	118095	137709	G	0.055809	115596	142324	152351
1401	G	G	0.028574	123167	116139	136154	G	-0.000333	113768	139475	149910
1402	A	A	-0.069146	115336	108943	129789	A	0.044727	107037	128386	142302
1403	C	C	0.029796	114069	108249	129308	C	-0.105291	106208	128075	141652
1404	C	C	-0.204485	103911	99591	121167	C	0.169345	97315	116840	132965
1405	T	T	0.055796	92803	90057	101655	T	-0.007905	85968	104134	114688
1406	G	G	0.245286	92430	89994	101609	G	0.213670	85867	104098	115025
1407	A	A	0.208665	88843	86389	95250	A	0.222025	82405	99598	109610
1408	G	G	-0.080842	87171	84995	91928	G	0.001151	80486	97327	106317
1409	C	C	-0.096645	83630	81760	88178	C	0.061213	77156	92022	101611
1410	A	A	0.019668	80838	79640	84215	A	-0.043958	74646	90010	98170
1411	T	T	0.566201	81034	79984	84488	T	0.608647	74889	90609	98924
1412	A	A	0.153808	82926	82045	87578	A	0.268613	76452	94437	101990
1413	G	G	0.364762	83490	82548	88151	G	0.096973	76988	95092	102620
1414	T	T	0.039126	81904	81054	86809	T	0.186298	75591	92923	100641
1415	C	C	0.067630	81733	80865	86536	C	0.048138	75350	92629	100299
1416	T	T	0.020937	81519	80733	86418	T	0.156933	75171	92456	100249
1417	T	T	0.138581	81214	80524	86529	T	0.259051	74933	92226	100190
1418	G	G	0.119279	81170	80554	86715	G	0.029648	74953	92315	100538
1419	C	C	-0.206505	80414	79944	86230	C	-0.036760	74186	90945	99997
1420	C	C	0.491225	79790	79739	87185	C	0.080009	73741	90660	100659
1421	G	G	0.280215	75603	76011	83627	G	0.348026	69508	86116	96623
1422	A	A	0.063837	71941	72428	79922	A	0.358979	65877	81565	92687
1423	A	A	0.608171	71116	71664	78859	A	0.414618	64943	80559	91770
1424	T	T	1.430259	71255	72167	79448	T	1.946190	65109	81549	92286
1425	A	A	0.230136	69785	71191	75349	A	0.322246	63260	80291	88852
1426	C	C	0.326063	70038	71387	75731	C	0.174947	63545	80529	89314
1427	C	C	0.089055	68999	70815	74993	C	0.182068	62754	79698	88641
1428	A	A	0.604297	67775	69924	72481	A	0.505587	61577	78472	86608
1429	T	T	1.189799	67302	69600	72226	T	1.295628	61092	78035	86410
1430	A	A	0.560686	66564	69041	71647	A	0.969360	60433	77091	85858
1431	A	A	1.273517	66188	68728	71178	A	1.515126	60159	76622	85461
1432	T	T	0.461296	66037	68513	70946	T	0.573155	59957	76390	85265
1433	G	G	0.779881	66048	68543	71199	G	0.358843	59954	76500	85440
1434	A	A	1.298678	65784	68202	70911	A	0.654766	59606	76021	85090
1435	A	A	0.557862	65508	67940	70784	A	0.939243	59440	75804	84940
1436	T	T	0.156696	65823	68242	70881	T	0.043631	59607	76071	85249
1437	C	C	0.641368	65916	68372	71239	C	1.142106	59779	76405	85528
1438	T	T	0.053416	65917	68435	71343	T	-0.032349	59894	76290	85622
1439	G	G	-0.046597	66271	69022	71803	G	1.248747	60264	76687	86155
1440	G	G	0.378502	66150	68875	71649	G	0.386147	60167	76399	85882
1441	C	C	0.492504	66312	69346	71772	C	0.087605	60425	76630	86034
1442	T	T	0.115525	56020	59229	60946	T	0.070581	51618	65872	72451
1443	T	T	-0.027516	53185	56375	57416	T	0.435722	49048	62811	68638
1444	G	G	0.518391	52930	56072	57169	G	0.510171	48792	62511	68370
1445	A	A	0.010028	52823	55993	57041	A	-0.283797	48661	62347	68283
1446	A	A	0.480664	52884	55998	57119	A	0.347796	48740	62380	68404
1447	A	A	-0.085828	53099	56340	57285	A	-0.016934	49033	62760	68745
1448	A	A	-0.037684	52022	55251	56042	A	-0.299763	47987	61773	67167
1449	C	C	0.077416	52081	55149	55940	C	-0.018205	47871	61798	67152
1450	C	C	0.543967	50689	53575	54734	C	0.090377	46818	60251	65302
1451	A	A	-0.107232	50296	53113	53907	A	0.167015	46799	60176	65019
1452	T	T	0.137998	50634	53204	53898	T	0.202739	47028	60275	65380
1453	T	T	-0.659205	47921	49920	51077	T	0.006469	45126	57080	61917
1454	C	C	0.083877	49679	51652	52902	C	-0.114161	46747	58849	63936
1455	T	T	0.555786	49668	51471	52982	T	0.476824	46757	58742	63959
1456	T	T	0.381200	49783	51385	53211	T	0.635728	46888	58684	64235
1457	C	C	1.012964	50615	51993	54161	C	0.646300	47617	59171	65262
1458	G	G	1.745939	51443	52798	55385	G	1.990112	48221	60002	66717
1459	T	T	2.283126	52144	53797	56873	T	2.485192	48841	60787	68240
1460	A	A	0.369121	53035	54633	58032	A	0.546793	49568	61785	70051
1461	A	A	0.873003	53681	55281	58845	A	0.284546	50086	61968	71207
1462	G	G	-0.225295	55078	56665	61117	G	0.128868	51230	63462	73837
1463	G	G	0.014536	55521	57130	62127	G	0.021671	51659	63682	74669
1464	G	G	0.152118	56472	58027	63203	G	-0.001737	52461	64341	75870
1465	T	T	0.028683	56664	58077	63594	T	0.040680	52555	64355	76099
1466	G	G	-0.073300	57702	59167	64980	G	0.133468	53548	65485	77666
1467	G	G	0.132226	58112	59670	65547	G	0.030664	53953	65820	78252
1468	T	T	0.146507	58154	59417	65254	T	0.084614	54015	65443	78116
1469	C	C	0.558010	58657	59780	65918	C	0.547578	54541	65684	78778
1470	G	G	0.398153	58687	59711	66029	G	0.407674	54577	65431	78894
1471	C	C	-0.156979	59831	61055	67269	C	-0.116786	55618	66246	80219
1472	A	A	0.273377	59173	60421	66756	A	0.451047	55117	65589	79591
1473	C	C	0.129579	59555	60776	67208	C	0.332568	55396	65864	80143
1474	T	T	1.249469	59171	59900	66073	T	1.285859	54852	65011	78772
1475	A	A	0.811786	59080	59934	66057	A	1.091294	54963	64910	78691
1476	T	T	0.602937	60067	61157	66968	T	0.366898	56152	65811	79686
1477	T	T	1.076022	61796	63016	68677	T	0.722148	57981	67611	81649
1478	G	G	0.064738	61890	63221	69066	G	0.068012	58181	67475	82032
1479	C	C	-0.063975	60914	62072	68344	C	-0.274437	57093	65657	81190
1480	C	C	-0.066453	60309	61713	68477	C	0.003164	56949	65033	81581
1481	T	T	0.314057	58680	60100	67253	T	0.102806	55548	62754	79608
1482	T	T	0.164290	58468	59918	67271	T	0.059059	55446	62389	79624
1483	T	T	0.758727	58740	59976	67644	T	0.246941	55682	62307	80147
1484	G	G	0.843954	59672	60732	68813	G	0.711570	56747	63115	82260
1485	G	G	2.477957	61438	62363	70829	G	1.764962	58371	64631	85373
1486	A	A	1.084360	62293	62462	71227	A	0.693886	59003	64165	86179
1487	G	G	-0.217518	62268	62173	70609	G	0.056808	58998	63485	85417
1488	G	G	0.127782	59536	59504	66545	G	-0.094571	56877	58582	81159
1489	C	C	0.160553	58645	59029	64538	C	0.299673	56195	57527	79484
1490	T	T	-0.084203	58624	58999	63804	T	-0.109455	56535	57201	78982
1491	G	G	0.476999	59659	59747	64242	G	0.327998	57726	57827	79547
1492	T	T	0.137368	62329	61965	65341	T	-0.068254	60647	59897	80838
1493	G	G	-0.327442	63679	63112	65836	G	0.166091	62116	60849	81338
1494	T	T	-0.136438	63563	62912	65510	T	-0.075205	62004	60418	80608
1495	G	G	0.110138	64411	63461	65586	G	-0.067777	62866	60939	80645
1496	T	T	0.130033	64750	63323	64146	T	0.120124	63367	60356	79720
1497	T	T	0.162622	66062	64369	64460	T	-0.224643	64870	61389	80115
1498	C	C	0.011273	67147	65288	64976	C	0.034108	66100	62206	80803
1499	T	T	-0.199031	70101	67997	66100	T	-0.040437	69050	65435	82830
1500	C	C	0.047248	70602	68218	65973	C	0.084742	69748	65358	82961
1501	T	T	0.193497	70790	67658	65737	T	-0.202939	69870	64891	82787
1502	T	T	-0.017121	76264	72081	67136	T	0.027786	74969	69540	85073
1503	A	A	-0.042350	78505	72792	67218	A	-0.072144	77517	70325	85399
1504	T	T	-0.079375	88476	79884	68561	T	-0.064058	86634	77427	87591
1505	G	G	0.005353	115715	101321	72411	G	-0.057045	110828	103731	93206
1506	T	T	0.031966	121350	105348	74252	T	-0.028636	116101	108091	95501
1507	T	T	-0.035848	127418	110101	76711	T	-0.068165	122092	113449	98982
1508	G	G	0.055168	129234	111418	77830	G	0.010358	124158	114992	100423
1509	G	G	0.120571	134162	116036	81379	G	0.018397	129635	119638	104701
1510	T	T	1.905969	137301	118971	83366	T	1.803549	133203	122071	107116
1511	T	T	2.362908	139966	121011	84484	T	2.922228	136031	124233	108869
1512	G	G	-0.041309	141475	121913	84450	G	-0.009097	138013	125303	109149
1513	C	C	0.349169	143225	123082	84845	C	0.370172	139907	126375	110121
1514	C	C	0.033560	143829	123476	85322	C	0.119565	140712	126723	110587
1515	A	A	2.637169	144434	123534	85378	A	2.334626	141439	126931	110661
1516	T	T	0.559143	151052	129658	89121	T	0.736881	148163	132482	115409
1517	A	A	0.289712	152195	129976	89451	A	0.129465	149615	132830	116052
1518	A	A	0.330017	154426	131593	91401	A	0.214025	152245	134223	118070
1519	C	C	0.295478	161003	137548	95972	C	0.034275	159304	139076	124318
1520	A	A	-0.016313	175490	153856	109297	A	0.252691	176125	148667	141672
1521	A	A	0.487907	189372	168262	119701	A	0.529324	190550	157972	154385
1522	G	G	0.141870	240441	227682	170105	G	0.055981	246793	195300	212293
1523	T	T	0.197469	262835	251073	194449	T	0.046124	271057	212461	235451
1524	G	G	0.278134	282831	270276	211197	G	-0.133571	292061	222119	252956
1525	T	T	0.103272	296081	281848	226129	T	-0.069144	305494	230631	266525
1526	G	G	-0.077236	300660	285080	231362	G	-0.004466	310210	233386	271749
1527	C	C	0.103996	305112	287223	235848	C	-0.086509	314543	234269	276174
1528	C	C	0.142456	316043	291316	248985	C	-0.013213	323963	237870	288553
1529	T	T	0.035602	316305	290356	250323	T	0.269107	324266	236588	289144
1530	A	A	2.521212	325388	293564	261924	A	2.571488	331669	240627	300487
1531	T	T	0.801095	339611	299976	279342	T	1.138855	344790	246841	317130
1532	T	T	1.325312	349654	303486	291741	T	1.402245	352666	250599	328905
1533	G	G	0.174568	401627	325177	356831	G	0.194171	393473	279525	394287
1534	G	G	-0.010296	409598	329129	364922	G	-0.014209	400877	284508	402491
1535	G	G	0.016241	420236	332466	376621	G	-0.007589	409217	287440	412669
1536	T	T	0.646257	441238	341410	405576	T	1.005817	426211	297762	437819
1537	T	T	0.353862	464619	354591	432438	T	0.345980	447037	310174	462244
1538	C	C	0.552707	497435	367931	470031	C	0.371211	473650	316599	497010
1539	C	C	0.037443	501050	368672	474432	C	0.067054	477217	317514	500083
1540	A	A	-0.021830	501583	368313	474991	A	-0.011154	477828	317138	499957
1541	C	C	0.118947	503505	369983	477262	C	0.097961	480445	318865	502099
1542	G	G	0.199046	504030	370071	477566	G	0.107582	481669	319281	502137
1543	T	T	0.018668	507412	373013	481063	T	0.119032	486399	322431	506001
1544	G	G	0.073583	514188	379901	487823	G	0.094669	495081	333713	514637
1545	C	C	0.123025	517643	382799	489817	C	0.196609	499054	336732	517396
1546	T	T	0.371217	523029	386779	492665	T	0.375088	504503	340157	520561
1547	A	A	0.667343	523267	386545	492861	A	0.833032	505154	340060	520517
1548	G	G	0.007972	527402	390053	495578	G	-0.014313	509906	343903	523311
1549	C	C	0.048585	529357	391301	496930	C	-0.010928	512014	345378	524265
1550	G	G	-0.154601	530400	391827	497582	G	-0.011295	513370	345977	524748
1551	C	C	-0.018482	531675	392511	498753	C	-0.045415	515029	346783	525802
1552	T	T	0.147997	533887	394203	499714	T	0.109325	518226	348983	526703
1553	A	A	0.143324	537166	397791	502413	A	-0.075927	522848	352563	529693
1554	A	A	0.045733	539012	399358	504654	A	0.016122	525103	354705	531717
1555	C	C	-0.048357	540751	400995	506888	C	-0.037855	527547	356297	533802
1556	A	A	0.028289	541297	401407	507989	A	-0.015126	528797	356664	534274
1557	T	T	-0.000403	543060	402622	512595	T	-0.014799	533138	358142	536245
1558	A	A	0.024190	543910	403186	513355	A	-0.011738	534246	358633	536929
1559	G	G	-0.031562	546036	405103	514807	G	-0.002616	536326	360799	538422
1560	G	G	0.041726	545828	404789	514291	G	-0.082599	536068	360208	536828
1561	T	T	0.422976	544972	404408	513124	T	0.464174	535761	359807	534457
1562	T	T	0.156177	544092	404059	512030	T	0.168030	535285	359324	532917
1563	G	G	0.373180	544851	405026	513244	G	0.450692	536267	360466	534103
1564	T	T	0.937215	545957	406180	514292	T	0.703116	537749	361490	535263
1565	A	A	0.125811	547707	408162	515893	A	0.117885	539905	363416	536706
1566	A	A	0.001930	547609	407946	516156	A	0.048791	539947	363540	536792
1567	C	C	0.072629	547558	408130	516554	C	0.166078	540031	363714	537287
1568	C	C	-0.119675	545603	407316	516234	C	0.181903	538083	362814	536965
1569	A	A	0.408387	544797	406640	516249	A	0.459275	537095	362306	537140
1570	T	T	0.711892	547006	409425	518271	T	0.925467	539683	365158	539588
1571	A	A	0.522371	546539	408992	518315	A	0.638302	539082	364859	539736
1572	C	C	0.802303	545356	408010	517997	C	0.909055	537890	364037	539094
1573	A	A	0.393377	543867	406679	517452	A	0.490070	536395	362888	538164
1574	G	G	0.040470	543173	406231	517512	G	0.009080	535726	362418	537964
1575	G	G	0.308226	539141	402687	515922	G	0.263581	531788	358355	535428
1576	T	T	0.475085	537453	401384	515611	T	0.512331	530008	357247	534871
1577	G	G	0.061279	536381	400806	515877	G	-0.042168	529069	356937	535011
1578	T	T	0.387938	530418	396029	513913	T	0.504780	523411	351783	532001
1579	T	T	0.256258	528709	394825	513674	T	0.035163	521819	350450	531480
1580	G	G	0.573476	519225	387666	512795	G	0.546771	513374	343522	529728
1581	T	T	0.232570	487322	364060	507419	T	0.038735	484623	314355	521977
1582	T	T	0.334858	482605	360871	506265	T	0.028065	480545	310912	520680
1583	G	G	0.085724	476097	357635	505009	G	0.098211	474686	307857	519176
1584	G	G	0.302146	472233	355116	503454	G	-0.096763	471210	305132	516706
1585	A	A	0.074150	468802	352462	500987	A	0.122425	467604	302143	513317
1586	G	G	0.174622	468090	352919	500064	G	0.096044	466752	302691	512065
1587	A	A	0.102621	466035	351202	499178	A	0.103859	465658	300587	510441
1588	A	A	-999.000000	478884	365834	509036	A	-999.000000	480250	315012	519767
1589	G	G	0.178544	477784	365087	508986	G	-0.164980	479439	314417	518918
1590	G	G	0.232135	476972	364515	508476	G	-0.189509	478638	313808	518175
1591	T	T	0.081413	471135	359282	503095	T	0.096472	472377	309347	512133
1592	T	T	0.126727	469721	358434	502419	T	-0.144901	471055	308524	511159
1593	C	C	-0.489369	467310	356922	500279	C	-0.035677	468411	307179	508711
1594	C	C	0.301077	466418	356388	499375	C	0.197723	467690	306562	507619
1595	G	G	1.001363	142139	136254	115798	G	1.396203	165924	145878	133078
1596	A	A	0.862793	140284	134772	113319	A	0.516941	164076	144510	130539
1597	A	A	0.979840	139287	133605	112437	A	1.041537	162587	143266	129536
1598	G	G	0.497502	139050	133174	112292	G	0.271669	162073	143102	129465
1599	G	G	0.174054	135161	130492	107577	G	-0.091839	157363	140807	124712
1600	T	T	-0.135340	136552	132202	107809	T	0.061911	158567	142814	125064
1601	C	C	-0.134604	136893	132475	108026	C	0.146519	158936	143447	125213
1602	T	T	0.838653	136361	131736	107863	T	0.659804	158265	143216	124908
1603	T	T	2.632117	135820	130889	107772	T	3.156288	157441	142708	124727
1604	A	A	3.096902	135994	131126	108130	A	3.086939	157487	143282	124888
1605	A	A	1.651869	135495	130442	107769	A	1.689712	156518	142701	124193
1606	T	T	3.720286	135625	130804	107937	T	2.569730	156226	143091	124470
1607	G	G	0.562924	133828	128490	106203	G	0.534305	153272	140084	121735
1608	A	A	0.308188	133472	127983	105683	A	0.320442	152467	139263	120937
1609	C	C	0.599349	133833	128268	106044	C	0.130651	152815	139655	121392
1610	A	A	0.092140	130495	125439	103803	A	0.164935	148998	136431	118644
1611	A	A	0.322829	130417	125615	103759	A	0.415376	148879	136389	118711
1612	C	C	0.214426	130874	126831	104556	C	0.058864	149269	137076	119940
1613	C	C	-0.018903	123401	121225	99573	C	0.094131	140998	129893	114534
1614	T	T	0.071949	123525	121801	100426	T	-0.074166	140926	130105	115428
1615	T	T	0.080646	124195	122684	102031	T	-0.010873	141497	130740	116809
1616	C	C	-0.074299	124324	122784	102058	C	0.101763	141428	130679	117063
1617	T	T	-0.157693	123277	121630	101120	T	0.044596	139790	129341	116094
1618	T	T	-0.221039	122961	121091	101031	T	0.114541	139268	128795	115950
1619	G	G	0.107271	121174	118963	99814	G	0.203420	136922	126414	113958
1620	A	A	0.281751	115739	113179	94580	A	0.089182	129857	115879	106598
1621	A	A	0.215674	113785	111073	93198	A	0.358537	127781	114174	104788
1622	A	A	0.197952	109540	107402	91305	A	0.488158	123582	111657	102250
1623	T	T	0.821285	119144	117825	98427	T	0.720451	133298	124498	109137
1624	A	A	0.951789	120604	119473	99648	A	1.387105	134482	126882	109827
1625	C	C	0.085563	120356	119273	99633	C	0.628184	134027	126700	109843
1626	T	T	0.084030	119637	118548	99570	T	0.009041	133311	125953	109581
1627	C	C	0.589378	119510	118122	99233	C	0.483593	133114	125331	109341
1628	C	C	0.049976	117637	115446	97511	C	-999.000000	130042	122660	107181
1629	A	A	0.210404	121904	118124	96953	A	0.368617	131492	128241	105839
1630	A	A	1.933727	129468	124783	99390	A	2.148453	137525	136389	108642
1631	A	A	0.076033	132746	127023	100412	A	0.345223	139909	139021	109616
1632	A	A	0.213447	134420	128562	101133	A	0.314626	141254	140597	110397
1633	A	A	-0.219780	136079	130301	101556	A	0.202810	142246	142709	110990
1634	G	G	0.691985	137891	132093	102980	G	0.746319	143471	145068	112733
1635	A	A	0.333882	137652	132183	102992	A	-0.060096	143273	144606	112883
1636	G	G	0.486774	138663	133022	103729	G	0.451521	144116	145662	113389
1637	A	A	0.037589	139024	133130	103751	A	-0.001658	144126	145752	113158
1638	A	A	0.160761	138959	133026	103630	A	0.145992	144075	145653	112968
1639	A	A	0.165747	138639	132450	102808	A	0.109434	143611	145085	112164
1640	G	G	0.016052	137894	131514	102194	G	0.028941	142478	144426	111372
1641	T	T	-0.068298	136334	129655	100605	T	-0.025322	140031	142563	110001
1642	C	C	0.063620	136455	129851	100596	C	0.052927	140004	142887	109929
1643	A	A	-0.064480	135314	128422	99260	A	0.032801	138737	141762	108206
1644	A	A	-0.088599	134407	127071	98331	A	0.087480	137364	140654	106973
1645	C	C	-0.003230	134125	126925	98079	C	0.039490	137153	140474	106599
1646	A	A	-0.056956	131823	124244	95845	A	0.042343	134468	137734	104191
1647	T	T	-0.016550	131474	123846	94550	T	0.016273	133997	137491	103048
1648	C	C	-0.028007	130472	123164	92713	C	0.042930	133284	137068	101487
1649	A	A	0.560443	129951	122647	91990	A	0.607998	132633	136440	100777
1650	A	A	3.112806	129714	122266	91635	A	3.073517	132298	136213	100467
1651	T	T	2.903172	129657	122198	91495	T	2.679441	132211	136179	100353
1652	A	A	1.863187	129407	121818	91123	A	2.592910	131775	135748	100008
1653	T	T	1.520755	129301	121709	91006	T	1.587316	131726	135597	99696
1654	T	T	0.842821	130337	123112	91668	T	0.941184	132751	137167	100408
1655	G	G	0.024060	130659	123794	91825	G	0.090156	133222	137782	100625
1656	T	T	-0.008661	130450	123674	91546	T	-0.095287	132909	137547	100282
1657	T	T	0.200475	130111	123346	91115	T	0.065601	132497	137311	99836
1658	G	G	0.127663	129162	122135	90221	G	-0.009634	131057	136125	98472
1659	G	G	0.193755	126070	117952	86941	G	0.055007	126707	130765	93441
1660	T	T	-0.081197	125558	117294	86346	T	-0.009532	126008	130050	92516
1661	G	G	0.302457	121892	113614	82659	G	-0.003144	121724	126308	88693
1662	A	A	-0.059402	117961	109421	78627	A	0.120926	117305	121585	84331
1663	C	C	-0.038034	116891	108745	77919	C	0.013346	115775	121120	83806
1664	T	T	-0.110303	97100	90176	62959	T	-0.016671	92331	102873	68697
1665	T	T	0.031843	97552	90838	63235	T	0.187356	92905	103548	69049
1666	T	T	0.075122	97813	91126	63292	T	0.251993	93155	103858	69202
1667	A	A	0.094301	97188	90561	63097	A	0.271273	92696	103157	69004
1668	A	A	0.134906	97391	90779	63180	A	0.187035	92887	103425	69018
1669	A	A	0.424747	97383	90724	63187	A	0.980255	92929	103406	69096
1670	C	C	0.408978	96574	90044	61714	C	0.246473	92196	102735	67557
1671	T	T	0.567584	92737	87012	60124	T	0.129309	89083	98845	65655
1672	T	T	1.005568	93035	87663	60273	T	0.807582	89382	99372	65792
1673	A	A	0.120705	91377	87164	60003	A	0.574010	88237	98295	65477
1674	A	A	1.784299	91252	87236	59954	A	2.007843	88259	98271	65439
1675	T	T	0.122015	91396	87618	59966	T	0.121824	88255	98368	65352
1676	G	G	2.616231	89588	86077	58699	G	2.848356	86599	96421	63805
1677	A	A	0.908345	89166	85891	57781	A	0.818090	86142	95865	62906
1678	A	A	0.156188	89114	85759	57533	A	0.354360	85988	95573	62607
1679	G	G	0.310372	89004	85809	57488	G	0.474611	85772	95587	62540
1680	A	A	-0.018181	89315	86059	56999	A	-0.061092	85699	95397	62231
1681	G	G	0.124247	89162	85877	56633	G	-0.006398	85416	95270	61988
1682	A	A	0.061804	88995	85842	55931	A	-0.005783	85289	95348	61104
1683	T	T	0.023915	90209	87553	56042	T	0.043947	86157	96533	61284
1684	C	C	1.429552	90164	87600	55594	C	1.491258	86013	96512	60846
1685	G	G	0.031479	89940	87457	55163	G	-0.018776	85798	96296	60503
1686	C	C	-0.026175	89935	87518	55129	C	-0.078836	85695	96276	60700
1687	C	C	0.075327	89568	87432	54771	C	0.109606	85248	95966	60250
1688	A	A	-0.041067	84971	82321	48605	A	0.032224	80948	91889	53995
1689	T	T	-0.038893	83488	81483	46039	T	0.014604	80004	90756	51832
1690	T	T	0.288246	83674	81697	45733	T	0.276627	80046	90873	51768
1691	A	A	2.223082	84780	83850	46556	A	2.162966	81015	93085	53123
1692	T	T	0.196849	85619	84991	46718	T	0.476490	81420	94007	53637
1693	T	T	3.271024	86031	85471	46870	T	4.171856	81610	94249	54092
1694	T	T	-0.094382	86253	85562	46886	T	0.089645	81700	94325	54212
1695	T	T	0.198298	87948	87728	47658	T	0.185742	82589	95855	55578
1696	G	G	0.451133	87565	87489	47462	G	0.048907	81820	95503	55270
1697	G	G	0.036855	86895	86914	47174	G	0.035763	81081	94432	54731
1698	C	C	0.131147	86419	86666	46943	C	0.263512	80562	93988	54733
1699	A	A	-0.077697	74722	75600	39288	A	-0.035693	67780	80228	47191
1700	T	T	0.050809	70779	72431	37290	T	0.046454	63143	77490	46073
1701	C	C	-0.156322	70629	72936	37620	C	0.006615	62968	78059	46419
1702	T	T	0.149074	71309	74163	38196	T	0.222645	63357	78907	47341
1703	T	T	0.177268	71298	74224	38278	T	0.384626	63240	78834	47430
1704	T	T	-0.240985	70116	73312	37847	T	-0.190030	62097	77451	47122
1705	T	T	0.780590	59577	65095	32822	T	0.591418	51925	65993	42057
1706	T	T	-0.204462	49658	56873	28900	T	-0.096632	43205	56118	37981
1707	C	C	1.097463	45329	53518	27460	C	0.402685	39672	52567	36299
1708	T	T	-0.127627	44425	52917	27156	T	-0.102166	38843	51994	35903
1709	G	G	0.075325	42389	51482	26528	G	0.314506	36698	50322	34574
1710	C	C	-0.311569	40396	49944	25148	C	0.069990	35073	48208	32783
1711	T	T	0.007913	38649	48169	24022	T	0.134253	33585	46552	31497
1712	T	T	-0.242081	37583	47271	23248	T	-0.156706	32604	45595	30841
1713	C	C	0.139162	35655	45645	21894	C	0.170651	30798	43942	29310
1714	C	C	0.236747	35542	45557	21855	C	0.267006	30665	43865	29311
1715	A	A	0.043934	34816	44787	21561	A	-0.002682	29933	43186	28864
1716	C	C	0.335277	34667	44642	21499	C	-0.032946	29755	42908	28764
1717	A	A	0.034602	33916	43925	21155	A	0.044147	29213	42159	28236
1718	A	A	0.292704	33640	43689	21051	A	-0.024633	29006	41886	28088
1719	G	G	0.300420	33743	43820	21155	G	-0.021029	29182	42041	28257
1720	T	T	1.192246	33745	43875	21173	T	2.285048	29194	42020	28275
1721	G	G	0.657783	34147	44534	21448	G	1.114386	29602	42587	28484
1722	C	C	0.113848	33941	44310	21304	C	0.134002	29452	42337	28361
1723	T	T	0.018079	33724	44123	21173	T	0.048355	29278	42169	28274
1724	T	T	0.895585	33692	43990	21152	T	1.367056	29192	42131	28256
1725	T	T	-0.322382	33716	44094	21174	T	0.359385	29191	42114	28238
1726	T	T	0.109542	33751	44220	21238	T	0.027754	29249	42247	28245
1727	G	G	0.291995	33661	44121	21242	G	-0.015462	29177	42164	28243
1728	T	T	0.071750	33824	44282	21324	T	-0.153362	29246	42250	28263
1729	G	G	0.162883	33871	44326	21350	G	-0.039067	29203	42205	28278
1730	G	G	0.192353	32882	43077	20534	G	-0.006441	27960	40603	27332
1731	A	A	0.299318	32607	42462	20334	A	-0.469763	27434	40049	27058
1732	A	A	0.298091	32600	42410	20247	A	0.306823	27346	40016	27012
1733	A	A	-0.139810	32577	42399	20254	A	0.345818	27344	40091	27059
1734	C	C	-0.071067	32873	42608	20355	C	0.053513	27456	40365	27212
1735	T	T	1.141212	32823	42522	20355	T	0.748752	27364	40347	27163
1736	G	G	0.485420	32806	42528	20359	G	0.578461	27306	40309	27119
1737	T	T	0.344396	32741	42530	20371	T	0.071695	27231	40295	27127
1738	G	G	4.505735	32276	42140	20303	G	2.822919	26789	39878	26980
1739	A	A	2.064108	31631	41308	19823	A	1.686481	25979	38879	26428
1740	A	A	0.246870	31313	40972	19713	A	0.449993	25710	38516	26258
1741	A	A	2.026310	31175	40761	19552	A	1.188807	25451	38315	26118
1742	G	G	0.620152	31098	40575	19506	G	-0.048169	25352	38152	25997
1743	G	G	-0.064397	31129	40704	19553	G	-0.018636	25352	38289	26002
1744	T	T	0.015892	30857	40258	19385	T	-0.046642	25071	37872	25860
1745	T	T	0.184979	30708	40100	19328	T	-0.083464	24881	37726	25764
1746	T	T	0.053531	30570	39975	19306	T	0.170570	24792	37616	25694
1747	G	G	-0.098860	30077	39467	19141	G	0.219930	24411	37168	25568
1748	G	G	-0.017254	29893	38965	19029	G	0.194934	24110	36732	25488
1749	A	A	-0.009848	28105	36239	17039	A	0.049761	22871	34024	22112
1750	T	T	0.329348	27966	36004	16999	T	0.170569	22672	33861	22008
1751	T	T	0.935887	27276	35078	16644	T	0.746597	22001	33208	21645
1752	A	A	2.658095	27167	34891	16528	A	1.816296	21813	33108	21569
1753	T	T	1.684895	27178	34857	16479	T	1.024253	21747	33152	21556
1754	A	A	0.432021	27053	34736	16443	A	0.164395	21622	33051	21461
1755	A	A	0.683121	26826	34471	16324	A	0.675004	21522	32858	21359
1756	A	A	-1.015092	25646	33340	15879	A	-0.543696	20688	31780	20810
1757	G	G	0.735712	25542	33233	15853	G	0.069558	20639	31678	20710
1758	C	C	0.654020	24310	31736	15236	C	0.259439	19643	30008	19977
1759	A	A	0.072158	22427	29598	14530	A	0.004783	18222	28350	19236
1760	T	T	0.150125	22479	29733	14556	T	0.001310	18332	28472	19191
1761	T	T	0.079779	22478	29628	14509	T	0.193545	18286	28386	19130
1762	C	C	0.471966	22597	29748	14556	C	-0.264414	18372	28468	19098
1763	A	A	-0.069327	22722	29585	14614	A	0.200146	18266	28512	18991
1764	A	A	-0.026853	22687	29461	14575	A	0.070471	18223	28507	18913
1765	A	A	0.025425	22640	29320	14479	A	-0.033434	18079	28380	18759
1766	C	C	0.274931	22834	29543	14259	C	0.207528	17951	28320	18335
1767	A	A	-0.023946	21567	27405	13223	A	0.266651	16552	25946	16665
1768	A	A	1.410806	21425	27353	12862	A	1.124359	16351	25566	15932
1769	A	A	1.285054	21563	27490	12730	A	1.619667	16259	25702	15675
1770	T	T	0.591894	21736	27744	12704	T	0.985753	16268	25771	15593
1771	T	T	0.639088	20273	26330	11790	T	-0.137503	15313	24561	13990
1772	G	G	0.602164	20577	26687	11754	G	0.462441	15417	24730	13979
1773	T	T	0.627872	20760	26898	11796	T	-0.026693	15444	24786	13977
1774	T	T	-0.189163	20901	27026	11758	T	-0.082084	15430	24878	13940
1775	G	G	0.128564	20667	26600	11423	G	-0.116559	15121	24409	13481
1776	A	A	0.512980	19478	25257	10177	A	0.176945	14103	21367	11578
1777	A	A	0.206702	18733	24318	9495	A	1.016248	13460	20282	10840
1778	T	T	0.288899	17634	22858	8838	T	-0.066624	12641	19192	10042
1779	C	C	0.429982	17385	22562	8749	C	0.032847	12483	19036	9941
1780	C	C	0.035302	17338	22483	8748	C	-0.098030	12504	19014	9929
1781	T	T	0.135211	16342	21272	8093	T	-0.077163	11796	17795	9272
1782	G	G	0.071882	16715	21692	8160	G	0.299585	11946	18140	9402
1783	T	T	0.092721	17303	22276	8093	T	0.015029	12144	18549	9345
1784	G	G	-999.000000	17121	21912	7780	G	0.560531	11871	18175	8933
1785	G	G	-999.000000	16740	21219	6939	G	-0.103538	11464	17051	8066
1786	T	T	0.183483	16527	20550	6510	T	0.057913	11005	16415	7534
1787	A	A	0.238417	16672	20761	6541	A	0.249343	11068	16514	7591
1788	A	A	0.100878	16754	21136	6585	A	0.117573	11136	16736	7703
1789	T	T	0.002831	16957	21378	6654	T	0.539988	11309	16948	7773
1790	T	T	1.134802	17089	21636	6785	T	0.537910	11385	17185	7931
1791	T	T	-0.084703	17098	21568	6787	T	-0.320176	11340	17175	7978
1792	T	T	3.273799	17202	21721	6805	T	2.775797	11381	17290	7992
1793	A	A	1.335824	17185	21630	6786	A	1.015762	11310	17310	8003
1794	A	A	0.802738	17273	21720	6785	A	0.825408	11313	17323	8017
1795	A	A	0.358227	17307	21769	6799	A	0.291642	11281	17360	8021
1796	G	G	0.101978	17298	21650	6732	G	0.508504	11124	17297	8039
1797	T	T	-0.039089	16862	20984	6387	T	-0.077606	10514	16635	7791
1798	T	T	0.326584	16919	21036	6424	T	-999.000000	10552	16713	7879
1799	A	A	-0.237315	17014	21172	6463	A	0.136950	10610	16795	7924
1800	C	C	-0.059436	17099	21361	6457	C	0.238010	10647	16922	7908
1801	A	A	-0.433436	17110	21340	6464	A	0.264296	10571	16949	7960
1802	A	A	0.164746	17141	21254	6381	A	-0.008666	10482	16815	7856
1803	A	A	0.278933	17243	21434	6424	A	0.158621	10547	16995	7937
1804	A	A	-999.000000	17276	21439	6404	A	0.138003	10559	17045	7957
1805	G	G	-999.000000	17463	21611	6455	G	0.057644	10641	17205	8009
1806	G	G	-999.000000	17333	21371	6410	G	0.064725	10545	17077	7937
1807	A	A	-0.083367	17584	21720	6538	A	0.144189	10710	17281	8080
1808	A	A	0.323596	17617	21817	6558	A	5.630681	10682	17314	8048
1809	A	A	0.173813	17662	21885	6566	A	-0.061946	10691	17349	8031
1810	A	A	-999.000000	17446	21780	6535	A	-0.014212	10614	17165	7957
1811	G	G	-999.000000	17475	21777	6529	G	0.037128	10598	17126	7978
1812	C	C	0.108479	17512	21864	6510	C	-0.139775	10611	17144	7986
1813	T	T	-999.000000	17550	21874	6491	T	-999.000000	10584	17119	7881
1814	A	A	1.224819	17772	22189	6515	A	1.580930	10754	17321	7914
1815	A	A	1.973096	18058	22624	6551	A	8.485552	11005	17590	7982
1816	A	A	-0.539556	18150	22762	6553	A	0.188596	11058	17620	7965
1817	A	A	1.215954	18181	22792	6464	A	0.030547	11079	17584	7867
1818	A	A	-999.000000	18228	22897	6448	A	-0.031157	11104	17609	7832
1819	A	A	-999.000000	18805	23776	6497	A	0.409203	11567	18149	8002
1820	G	G	-999.000000	19065	24067	6607	G	-0.153513	11773	18383	8085
1821	G	G	-999.000000	19418	24481	6715	G	0.099912	12037	18623	8245
1822	T	T	-999.000000	20624	25906	6962	T	-0.067810	12649	19610	8627
1823	G	G	-999.000000	22414	28526	7263	G	0.079807	13675	21128	9224
1824	C	C	-0.097544	24536	31690	7996	C	0.549581	14857	23352	10049
1825	C	C	0.240153	25337	32780	8135	C	0.031266	15237	23816	10224
1826	T	T	0.072067	26060	33543	8301	T	-0.029912	15736	24250	10534
1827	G	G	-0.253263	27768	35825	9079	G	-0.061782	16942	26500	11450
1828	G	G	0.110984	31745	41233	10685	G	0.071789	19365	31145	13907
1829	A	A	-0.235374	32231	41570	10853	A	-0.005827	19656	31443	14188
1830	A	A	1.351151	33224	42460	11178	A	0.127414	20228	32239	14886
1831	T	T	-0.022267	37649	47678	13292	T	-0.042553	22876	36883	18066
1832	A	A	0.233255	40392	49944	14421	A	0.133345	24628	38713	19559
1833	T	T	0.044021	46511	56819	17548	T	-0.240367	28925	44244	24190
1834	T	T	0.330386	65313	78421	27449	T	-0.189430	41358	63027	37605
1835	G	G	-0.297623	97408	114214	49572	G	0.000845	61774	100640	67275
1836	G	G	0.311356	132618	155180	74560	G	-0.034437	85453	140286	99977
1837	T	T	0.184300	146103	171252	80152	T	0.010359	93246	153745	107799
1838	G	G	0.567483	149474	174831	81418	G	0.796986	95120	156845	109575
1839	A	A	0.616191	152113	177663	82284	A	1.478839	96551	159330	110857
1840	A	A	1.313269	157480	184148	83792	A	0.302159	99441	163920	112725
1841	C	C	1.189379	162464	189773	86021	C	1.261516	102354	168075	115694
1842	A	A	1.341816	166243	193767	87585	A	0.955045	104555	171371	117877
1843	G	G	1.350952	167080	194430	88080	G	1.245325	105240	172062	118549
1844	A	A	-0.070554	166666	193548	88366	A	0.082830	105244	171486	118963
1845	A	A	1.976821	167168	194034	88720	A	1.766742	105564	172057	119441
1846	A	A	1.784544	167318	194104	89089	A	2.659197	105815	172338	119827
1847	T	T	0.502703	167529	194064	89510	T	0.632217	106320	173044	120520
1848	C	C	0.045362	168113	194604	89761	C	0.084897	106657	173647	120874
1849	A	A	0.115427	169219	195939	90103	A	0.047439	107456	174902	121327
1850	A	A	-0.124844	169460	196192	90275	A	0.029492	107648	175154	121557
1851	T	T	0.086860	170441	197191	90592	T	0.150864	108299	176025	121933
1852	A	A	0.057962	170223	196849	90488	A	0.105022	108302	175866	121839
1853	C	C	0.251121	170823	197315	90694	C	0.438146	108835	176248	122133
1854	T	T	0.786927	173213	200100	91205	T	0.884130	110484	178100	122827
1855	G	G	-0.009412	184725	213066	93283	G	-0.167664	117497	188411	126067
1856	A	A	0.000503	188219	217022	93945	A	0.058400	119662	191532	127139
1857	G	G	0.022072	191080	220744	94793	G	0.011419	121646	194600	128141
1858	T	T	0.126236	195359	226413	95783	T	0.052852	124254	198152	129662
1859	C	C	-0.014544	198416	229775	96369	C	-0.042370	125991	200212	130490
1860	C	C	0.038683	201052	232485	97024	C	0.047692	127643	201959	131327
1861	T	T	-0.005531	220324	259223	101380	T	-0.005456	139112	219975	136707
1862	C	C	0.215300	221467	260558	101765	C	0.194413	139941	221091	137363
1863	T	T	-0.004718	221923	260633	101859	T	0.173345	140182	221317	137441
1864	T	T	2.253205	222975	261436	102161	T	2.893759	140941	222267	137929
1865	T	T	0.928965	224623	262757	102741	T	0.783821	141981	223778	138584
1866	A	A	0.168395	226231	264017	103285	A	0.104447	143142	225239	139451
1867	T	T	-0.014347	227370	265072	103636	T	-0.006259	143967	226500	139904
1868	G	G	-0.048958	228266	266144	103870	G	-0.035606	144700	227403	140275
1869	C	C	0.018102	228774	266578	104065	C	0.084354	145067	227900	140452
1870	A	A	2.335912	229068	266812	104173	A	2.737786	145338	228275	140675
1871	T	T	2.085570	229951	267567	104467	T	1.818897	145867	228928	141135
1872	T	T	4.532800	230404	268021	104620	T	5.457453	146205	229325	141381
1873	T	T	2.889717	230780	268465	104822	T	2.641474	146520	229686	141671
1874	G	G	0.016362	230966	268634	104943	G	-0.302523	146703	229796	141821
1875	C	C	-0.132948	231434	269189	105217	C	-0.051822	147087	230210	142186
1876	A	A	0.053977	231735	269342	105354	A	-0.057053	147363	230467	142425
1877	T	T	0.139941	232905	270366	105751	T	0.204741	148386	231216	143123
1878	C	C	0.397904	233532	270948	106089	C	0.311548	148990	231822	143590
1879	A	A	0.076620	235302	272561	106959	A	0.088730	150426	233388	145081
1880	G	G	-0.016183	236224	273450	107478	G	-0.006409	151091	234198	145794
1881	A	A	-0.038119	236387	273467	107527	A	0.025423	151143	234188	145868
1882	G	G	0.014906	237224	274245	107923	G	-0.030577	151816	234866	146411
1883	G	G	0.042983	237417	274096	107894	G	-0.054053	151943	234757	146605
1884	C	C	0.606556	240653	276791	109086	C	0.675196	154500	237541	148431
1885	T	T	0.838362	243070	278750	110148	T	1.179591	156300	239516	149849
1886	G	G	0.225516	247310	282072	112036	G	0.067713	159418	243257	152498
1887	C	C	-0.128136	254641	287993	115091	C	-0.048897	164513	248118	156631
1888	T	T	0.032915	257905	290297	116948	T	0.047050	166636	250300	158762
1889	C	C	0.121180	259546	291346	118140	C	0.110144	167882	251204	160202
1890	G	G	0.087127	260708	292268	119125	G	-0.001260	168853	251853	161265
1891	T	T	0.004441	261222	292482	119661	T	0.057651	169214	251995	161879
1892	G	G	0.107762	261958	292802	120483	G	-0.042890	169839	252217	162618
1893	T	T	-0.004273	263316	293953	121221	T	0.044200	170886	252903	163727
1894	T	T	0.035306	264188	294429	121944	T	-0.028160	171472	253334	164611
1895	G	G	0.305269	263605	293509	122032	G	0.174841	170982	252746	164586
1896	T	T	0.308101	263928	293691	122383	T	0.221346	171279	252831	165020
1897	A	A	1.371446	263912	293520	122574	A	1.614146	171354	252805	165225
1898	C	C	0.600770	263000	292180	122361	C	0.690190	170908	251843	164971
1899	G	G	1.667822	261510	289690	122174	G	0.914486	169979	250476	164516
1900	A	A	0.131135	259370	286529	121569	A	0.190921	168841	248228	163716
1901	T	T	0.065031	259406	286087	121790	T	-0.024113	168993	248402	164138
1902	C	C	0.064125	259138	285638	121851	C	0.101269	168876	248206	164152
1903	A	A	-0.035247	257780	283541	121310	A	-0.062191	167878	246204	163396
1904	A	A	0.048856	253717	278036	119594	A	0.043409	165317	241529	160842
1905	T	T	0.077371	254041	278432	119780	T	0.008100	165588	241892	161036
1906	T	T	-0.155853	253858	278100	119655	T	0.102632	165501	241540	160823
1907	T	T	-0.314029	249259	272647	117402	T	-0.015011	162632	236501	157341
1908	T	T	0.033502	247306	270574	116548	T	-0.039931	161612	234753	156042
1909	C	C	0.993443	241595	263453	113606	C	0.978432	157827	228702	151663
1910	T	T	0.115125	221010	239640	103164	T	-0.047175	144328	207709	137136
1911	C	C	0.002460	188140	203512	79691	C	-0.082988	123340	169062	105881
1912	C	C	0.206897	149426	160467	51653	C	0.139360	96351	127433	69711
1913	C	C	-0.064833	136937	145681	46763	C	-0.137709	89263	114874	63046
1914	G	G	0.124628	133507	141659	45575	G	-0.097519	87382	111343	61491
1915	C	C	0.464101	130681	138143	44531	C	-0.320759	85819	108304	60304
1916	A	A	0.073011	121147	127488	40992	A	-0.075182	80275	100263	55649
1917	C	C	-0.053511	119756	125738	40773	C	-0.046914	79706	99255	55346
1918	T	T	0.494286	115406	120792	39319	T	0.370342	77584	95732	53373
1919	C	C	0.017340	115499	120892	39378	C	0.000266	77653	95783	53362
1920	T	T	0.082555	114989	120552	39016	T	-0.341373	77455	95186	52897
1921	T	T	0.098550	114642	120024	38895	T	0.069464	77237	94804	52829
1922	G	G	0.075143	115224	120873	39206	G	0.109327	77787	95178	53131
1923	A	A	0.136338	115045	120624	39273	A	0.103793	77733	94728	53203
1924	A	A	0.511717	115414	120953	39699	A	0.299722	78002	95103	53706
1925	A	A	0.460519	114719	120072	39707	A	0.438597	77533	94205	53658
1926	C	C	0.207452	116193	121348	40230	C	0.101543	78615	95268	54638
1927	T	T	0.021828	115541	120622	40123	T	-0.001163	78133	94545	54468
1928	G	G	-0.001992	115744	121095	40313	G	0.156290	78385	94763	54774
1929	C	C	0.129536	115858	121149	40510	C	0.265949	78515	94815	54909
1930	T	T	0.111881	113065	117610	40044	T	0.055676	76770	92243	54194
1931	C	C	0.179905	101528	104919	38189	C	-0.060299	69791	82321	51174
1932	A	A	0.224858	98477	101350	37744	A	0.249871	68011	79533	50620
1933	A	A	0.406551	96092	98380	37216	A	0.793416	66703	76964	49996
1934	A	A	0.303077	91343	91975	36020	A	-0.128358	63873	72577	48255
1935	A	A	1.256521	88769	88448	35655	A	1.166108	62543	70632	47694
1936	T	T	0.424939	85985	85144	34816	T	0.648363	60597	68340	46715
1937	T	T	0.058779	63944	56485	29815	T	0.189318	47787	48757	40396
1938	C	C	0.977813	63761	56710	29912	C	0.868736	47696	48601	40356
1939	T	T	0.826485	63500	56597	29897	T	-0.108057	47641	48428	40389
1940	G	G	0.411778	62654	55623	29757	G	0.221639	47007	47536	40138
1941	T	T	0.158680	60944	54156	29152	T	-0.410316	45853	45865	39342
1942	G	G	0.302673	60329	53809	29111	G	0.049590	45474	45180	39140
1943	C	C	0.288377	59225	52776	28864	C	0.121652	44709	43941	38782
1944	G	G	-0.094560	58166	51525	28665	G	0.191134	43821	42934	38465
1945	T	T	0.103067	57708	51199	28705	T	0.307100	43508	42478	38395
1946	G	G	0.297401	57521	51087	28696	G	0.211143	43385	42335	38335
1947	T	T	0.243375	56831	50450	28527	T	0.145502	42938	41775	38082
1948	T	T	0.822075	56957	50675	28599	T	1.069187	43123	41933	38178
1949	T	T	0.224867	56791	50641	28569	T	0.339093	43079	41847	38119
1950	T	T	1.181216	58052	52225	28915	T	-0.161382	43969	42821	38647
1951	A	A	0.709945	57719	51844	28812	A	0.759506	43712	42443	38371
1952	C	C	1.182740	57708	51898	28834	C	0.805147	43712	42447	38371
1953	A	A	0.829459	56557	50952	28494	A	0.315358	42701	41693	37724
1954	G	G	0.363232	56091	50495	28363	G	0.696773	42212	41251	37412
1955	A	A	0.259767	54558	49057	27551	A	-0.122056	40969	39729	36108
1956	A	A	0.257764	53851	48407	27171	A	0.065844	40404	39062	35520
1957	G	G	0.414704	54053	48730	27414	G	0.394704	40626	39292	35777
1958	G	G	0.013826	53313	48139	27188	G	-0.009872	40060	38786	35401
1959	C	C	0.030668	52929	47865	27124	C	0.110300	39780	38572	35168
1960	C	C	-0.115197	49775	45297	25884	C	-0.204158	37252	35782	33250
1961	G	G	0.373193	45268	41735	23429	G	0.121381	33774	32160	30213
1962	C	C	0.433830	40960	39127	21181	C	0.248701	30667	28845	27280
1963	T	T	0.215422	30715	32736	14713	T	0.176811	23545	23464	19488
1964	A	A	0.558286	29573	31814	13995	A	0.530647	22676	22639	18685
1965	T	T	-0.282459	29415	31841	13633	T	-0.044231	22541	22657	18407
1966	A	A	0.432994	29078	31408	13419	A	0.408391	22259	22446	18150
1967	A	A	0.501955	28907	31184	13310	A	0.392384	22121	22301	17976
1968	C	C	0.805654	28538	31212	12950	C	0.838579	21898	22264	17564
1969	A	A	0.752769	27960	30617	12625	A	0.938261	21391	22048	17046
1970	A	A	0.503611	27860	30594	12569	A	0.471393	21332	22100	16802
1971	T	T	1.553720	27987	30811	12724	T	1.169198	21449	22235	16951
1972	A	A	1.070337	27913	30874	12747	A	0.152011	21426	22408	16869
1973	C	C	1.514324	27977	31027	12741	C	1.078058	21511	22531	16917
1974	T	T	0.625161	28011	30981	12737	T	-0.022430	21469	22472	16985
1975	A	A	0.256391	27953	30955	12754	A	0.226649	21482	22350	16852
1976	G	G	0.228789	28848	32158	13054	G	-0.182910	22216	23300	17212
1977	A	A	0.027392	28607	31766	12941	A	0.336650	21918	22980	16972
1978	T	T	0.652438	28461	31807	12741	T	-0.327806	21874	22990	16836
1979	G	G	0.331864	28846	32302	13002	G	-0.051985	22123	23297	17200
1980	G	G	0.198698	28858	32353	13010	G	0.119677	22177	23324	17239
1981	A	A	-0.192999	28329	31760	12830	A	0.024388	21861	22805	17011
1982	A	A	-0.409862	28084	31530	12812	A	0.035377	21756	22651	16952
1983	T	T	0.107814	28415	32003	12892	T	0.275883	22077	22998	17087
1984	T	T	0.408951	28267	31845	12887	T	0.141470	21876	22881	17037
1985	T	T	0.778221	28306	31814	12884	T	0.072917	21901	22870	17060
1986	C	C	0.473781	28525	32099	12920	C	-0.160923	22150	23030	17165
1987	A	A	-0.110337	29431	33376	13223	A	-0.044972	22911	23770	17626
1988	C	C	-0.023441	29490	33427	13306	C	-0.044347	22986	23878	17776
1989	A	A	0.289804	28127	31977	12747	A	-0.027816	21787	22976	17015
1990	G	G	0.218999	28943	33173	12863	G	-0.056793	22365	23681	17257
1991	T	T	0.119243	28864	32999	12731	T	0.241712	22201	23499	17027
1992	A	A	0.414366	29189	33356	12934	A	0.305707	22484	23776	17249
1993	T	T	0.747238	29694	33811	13029	T	0.221297	22861	24141	17491
1994	T	T	0.147042	29911	33991	13081	T	-0.083314	23030	24306	17586
1995	C	C	-0.027606	32000	36045	13749	C	-0.001394	24634	25816	18557
1996	A	A	-0.011359	32340	36193	13922	A	0.377368	24886	26036	18759
1997	C	C	0.276282	38719	43153	16844	C	0.326299	30161	33843	23366
1998	T	T	0.207391	39111	43378	16953	T	0.065988	30405	34573	23586
1999	G	G	0.115518	39396	43452	16896	G	0.775704	30488	34631	23494
[truncated: 27,904 more rows]
