# Supplementary material for: Comprehensive mapping of SARS-CoV-2 interactions in vivo reveals functional virus-host interactions
Source: Nat Commun. 2021 Aug 25;12:5113. doi: 10.1038/s41467-021-25357-1 (PMC8387478; doi:10.1038/s41467-021-25357-1)
Supplement: Supplementary file 9 — Supplementary Data 6 [file 41467_2021_25357_MOESM9_ESM.csv]

WT_EPI_ISL_407987_position	fp_chx_05h	fp_chx_07h	fp_chx_24h
49	1	0	0
56	1	1	0
57	1	1	0
58	1	1	0
85	0	0	1
264	0	1	0
346	0	0	1
347	0	0	1
605	0	0	1
606	0	0	1
607	0	0	1
608	0	0	1
609	0	0	1
612	0	0	1
709	0	0	1
710	0	0	1
930	0	0	1
1493	0	0	1
1494	0	0	1
1495	0	0	1
1702	0	0	1
1703	0	0	1
2128	0	0	1
2670	0	0	1
2838	0	0	1
2839	0	0	1
2840	0	0	1
2841	0	0	1
2842	0	0	1
2882	0	0	1
2883	0	0	1
3311	0	0	1
3312	0	0	1
4130	0	0	1
4131	0	0	1
4177	0	0	1
4601	0	0	1
4602	0	0	1
4603	0	0	1
4604	0	0	1
4605	0	0	1
4793	0	0	1
5400	0	0	1
5401	0	0	1
6452	0	0	1
6453	0	0	1
6489	0	0	1
7246	0	0	1
7409	0	0	1
8424	0	0	1
8636	0	0	1
8728	0	0	1
8729	0	0	1
9671	0	0	1
9672	0	0	1
9673	0	0	1
9674	0	0	1
10483	0	0	1
11120	0	0	1
12451	0	0	1
12452	0	0	1
12840	0	0	1
12841	0	0	1
16040	0	0	1
16212	0	0	1
16213	0	0	1
17178	0	0	1
17179	0	0	1
17180	0	0	1
17181	0	0	1
17182	0	0	1
17384	0	0	1
17385	0	0	1
17469	0	0	1
17470	0	0	1
17471	0	0	1
17472	0	0	1
18145	0	0	1
18186	0	0	1
18187	0	0	1
18188	0	0	1
18945	0	0	1
18946	0	0	1
20457	0	0	1
20739	0	0	1
20962	0	0	1
20963	0	0	1
21561	0	1	0
21800	0	0	1
21801	0	0	1
21865	0	0	1
22307	0	0	1
22308	0	0	1
22309	0	0	1
22316	0	0	1
22317	0	0	1
22502	0	0	1
22503	0	0	1
22601	0	0	1
23075	0	0	1
23076	0	0	1
23077	0	0	1
23552	0	0	1
23690	0	0	1
23691	0	0	1
23795	0	0	1
23796	0	0	1
23827	0	0	1
23828	0	0	1
23829	0	0	1
23830	0	0	1
24045	0	0	1
24046	0	0	1
24047	0	0	1
24153	0	0	1
24154	0	0	1
24155	0	0	1
24156	0	0	1
24157	0	0	1
24158	0	0	1
24591	0	0	1
24592	0	0	1
24593	0	0	1
24967	0	0	1
24968	0	0	1
24969	0	0	1
24970	0	0	1
24971	0	0	1
24972	0	0	1
25058	0	0	1
25059	0	0	1
25370	0	0	1
25371	0	0	1
25391	1	1	0
25394	1	1	0
25415	1	1	0
25421	1	1	0
25422	1	0	0
25442	0	1	0
25471	0	0	1
25488	0	1	0
25568	0	0	1
25569	0	0	1
25624	0	0	1
25625	0	0	1
25626	0	0	1
25627	0	0	1
25686	0	0	1
25758	0	0	1
25803	0	0	1
25804	0	0	1
25806	0	0	1
25807	0	0	1
25842	0	0	1
25843	0	0	1
25844	0	0	1
25845	0	0	1
25846	0	0	1
25847	0	0	1
25848	0	0	1
25882	0	0	1
26020	0	0	1
26021	0	0	1
26022	0	0	1
26023	0	0	1
26024	0	0	1
26056	0	0	1
26057	0	0	1
26058	0	0	1
26193	0	0	1
26194	0	0	1
26195	0	0	1
26243	0	1	0
26385	0	0	1
26386	0	0	1
26387	0	0	1
26520	1	1	1
26521	1	1	1
26522	1	1	1
26523	1	1	1
26524	1	1	0
26526	1	0	0
26527	1	1	0
26528	1	1	0
26533	1	0	0
26536	1	1	0
26548	1	0	0
26550	1	0	0
26551	1	0	0
26577	0	1	0
26596	0	1	0
26608	0	1	0
26617	0	1	0
26625	0	1	0
26626	0	1	0
26629	0	1	0
26647	1	1	0
26650	0	1	0
26671	0	1	0
26701	0	1	0
26704	0	0	1
26705	0	0	1
26707	0	1	0
26709	0	1	0
26710	0	1	0
26728	1	1	0
26740	0	1	0
26743	0	1	0
26751	1	0	0
26752	1	1	0
26755	0	1	0
26761	0	1	0
26803	0	1	0
26806	0	1	0
26809	0	1	0
26812	1	1	0
26815	0	1	0
26818	0	1	0
26827	0	1	0
26833	1	1	0
26836	1	1	0
26841	0	0	1
26842	0	0	1
26843	0	0	1
26844	0	0	1
26845	0	1	1
26860	0	1	0
26866	1	1	0
26868	0	1	0
26869	1	1	0
26872	0	1	0
26873	0	0	1
26874	0	0	1
26899	1	1	0
26902	0	1	0
26906	0	0	1
26907	0	0	1
26911	0	1	0
26926	0	1	0
26938	0	1	0
26944	0	1	0
26947	0	1	0
26950	0	1	0
26959	1	1	0
26960	0	1	0
26965	0	1	0
26974	0	1	0
26977	1	1	0
26980	0	1	0
26983	1	0	0
26992	0	1	0
26995	1	1	1
26996	0	0	1
26997	0	0	1
27007	1	1	0
27016	0	1	0
27027	0	0	1
27028	1	1	1
27029	0	0	1
27030	0	0	1
27031	1	1	1
27032	0	0	1
27033	0	0	1
27034	1	1	1
27035	0	0	1
27064	1	0	0
27067	0	1	0
27070	0	1	0
27085	1	1	0
27086	1	1	0
27091	0	1	0
27094	0	1	0
27096	0	1	0
27103	0	1	0
27109	0	0	1
27110	0	0	1
27112	0	1	0
27115	1	1	0
27130	1	1	0
27139	1	0	0
27142	1	1	0
27145	0	1	0
27148	1	1	0
27149	1	1	0
27151	0	1	0
27155	1	1	0
27157	0	1	1
27160	0	1	0
27169	1	1	0
27172	0	1	0
27199	0	1	0
27200	0	1	0
27243	0	0	1
27244	0	0	1
27254	0	1	0
27392	1	1	0
27407	0	0	1
27408	0	0	1
27409	0	0	1
27410	0	0	1
27411	0	0	1
27412	0	0	1
27413	1	0	1
27414	0	0	1
27416	1	1	0
27422	1	1	0
27423	1	0	0
27433	0	1	0
27434	0	1	0
27486	0	0	1
27487	0	0	1
27488	0	0	1
27489	0	0	1
27620	0	0	1
27621	0	0	1
27651	0	0	1
27652	0	0	1
27653	0	0	1
27654	0	0	1
27655	0	0	1
27732	0	0	1
27733	0	0	1
27734	0	0	1
27735	0	0	1
27754	1	1	0
27892	0	1	0
27922	0	1	0
28009	0	0	1
28010	0	0	1
28261	1	0	0
28270	0	0	1
28271	1	1	1
28272	1	1	1
28273	1	1	1
28274	1	0	1
28275	1	1	0
28277	0	0	1
28278	1	1	1
28279	1	0	0
28280	1	0	0
28281	1	1	0
28282	1	1	1
28283	1	1	0
28284	0	1	0
28287	1	0	0
28288	1	1	0
28289	1	1	0
28290	1	1	0
28291	1	0	0
28292	1	0	0
28293	1	1	0
28294	1	0	0
28295	1	0	0
28296	1	1	0
28299	1	0	0
28300	1	0	0
28302	1	0	0
28303	1	1	0
28304	1	1	0
28306	1	1	0
28308	1	0	0
28309	1	0	0
28310	1	1	0
28311	1	0	0
28312	1	1	0
28316	0	1	0
28317	0	1	0
28318	0	1	0
28321	0	1	1
28322	0	0	1
28323	1	1	1
28326	1	0	0
28327	1	0	0
28328	1	0	0
28331	1	0	1
28332	1	1	0
28333	1	1	0
28335	1	0	0
28353	1	1	0
28354	1	1	0
28355	0	0	1
28356	0	0	1
28359	1	1	0
28373	1	0	0
28398	1	0	0
28401	1	0	0
28410	1	1	0
28411	1	1	0
28412	1	1	0
28413	1	0	0
28416	1	1	0
28419	1	1	0
28422	1	1	0
28425	0	1	1
28426	0	0	1
28434	0	1	0
28437	0	0	1
28438	0	0	1
28439	0	0	1
28440	0	1	0
28445	0	0	1
28447	0	1	0
28452	1	0	0
28453	1	1	0
28454	1	0	0
28455	1	1	0
28456	1	0	0
28460	1	0	0
28473	1	1	0
28476	1	1	0
28479	1	0	0
28481	1	0	0
28482	1	1	0
28483	0	1	0
28488	0	1	0
28497	1	1	0
28498	1	1	0
28499	1	0	0
28500	1	1	0
28501	1	0	0
28502	1	0	0
28503	1	1	0
28506	1	1	0
28507	1	0	0
28509	1	1	0
28510	1	1	0
28511	1	1	0
28512	1	1	0
28518	1	1	0
28527	0	0	1
28533	1	1	0
28542	0	1	0
28548	0	1	0
28549	0	1	0
28550	0	1	0
28551	0	1	0
28557	1	0	0
28563	1	0	0
28581	1	1	0
28590	0	1	0
28596	1	1	0
28602	1	0	0
28611	1	0	0
28612	1	0	0
28614	1	1	0
28616	1	0	0
28617	1	1	0
28620	1	1	0
28626	1	1	0
28629	1	1	0
28640	1	1	0
28641	1	1	0
28644	1	1	0
28647	0	1	0
28653	1	0	0
28655	1	0	0
28656	1	0	0
28659	0	1	0
28665	0	0	1
28666	0	0	1
28667	0	0	1
28668	0	0	1
28674	1	1	0
28677	1	0	0
28680	1	1	0
28692	1	0	0
28694	1	1	0
28695	1	1	0
28700	1	0	0
28701	1	1	0
28703	0	1	0
28704	0	1	0
28710	1	1	0
28716	1	1	0
28717	1	1	0
28721	1	0	1
28728	1	1	0
28731	1	1	0
28737	0	1	0
28748	1	0	0
28749	1	0	0
28757	1	0	0
28758	1	1	0
28761	1	0	0
28762	0	1	0
28763	1	1	0
28764	1	1	0
28767	1	1	0
28779	1	1	0
28781	0	1	0
28782	1	1	0
28785	1	1	0
28787	1	1	0
28788	1	1	0
28790	0	0	1
28791	1	0	1
28803	1	0	0
28806	1	1	0
28815	0	1	0
28824	1	1	0
28825	1	0	0
28826	0	0	1
28827	0	0	1
28836	1	1	0
28839	0	1	0
28857	1	0	0
28865	0	0	1
28866	0	0	1
28875	1	1	0
28878	1	1	0
28880	1	0	0
28881	1	1	0
28884	1	1	0
28905	1	1	0
28911	1	1	0
28914	1	1	0
28917	1	0	0
28920	1	1	0
28944	1	0	0
28945	1	0	0
28947	1	0	0
28950	0	1	0
28956	1	0	0
28969	0	0	1
28970	0	0	1
28971	0	0	1
28982	1	0	0
28983	1	1	0
28985	1	0	0
28989	1	1	0
28992	1	1	0
28998	1	1	0
29001	1	0	0
29008	1	0	0
29013	1	1	0
29014	1	0	0
29015	0	0	1
29016	0	0	1
29017	0	0	1
29018	0	0	1
29025	1	0	0
29028	1	0	0
29047	0	0	1
29048	0	0	1
29049	1	1	1
29050	0	0	1
29062	1	0	0
29063	1	0	0
29078	1	0	0
29079	1	1	0
29081	1	1	0
29082	1	1	0
29084	1	0	0
29085	1	1	0
29086	1	1	0
29087	1	1	0
29088	1	1	0
29089	0	1	0
29090	0	1	0
29091	0	1	0
29094	0	1	0
29099	0	0	1
29100	0	1	1
29106	1	1	0
29109	1	0	0
29118	1	1	0
29121	1	1	0
29124	0	1	0
29130	1	1	0
29136	1	1	0
29138	0	0	1
29139	1	0	1
29140	1	1	1
29141	0	1	1
29142	0	0	1
29151	1	0	0
29157	1	1	0
29168	1	0	0
29169	1	1	0
29177	1	0	0
29178	1	0	0
29187	1	1	0
29199	1	0	0
29202	1	1	0
29205	1	1	0
29208	0	1	0
29211	0	1	0
29217	1	1	0
29220	0	1	0
29232	1	1	0
29237	0	0	1
29238	1	0	1
29241	1	0	0
29243	0	0	1
29247	1	1	0
29250	1	1	0
29256	1	1	0
29274	1	1	0
29276	1	1	0
29285	0	0	1
29289	1	0	0
29301	1	1	0
29304	0	1	0
29307	0	1	0
29313	1	1	0
29316	1	1	0
29322	1	1	0
29340	1	1	0
29342	1	0	0
29343	1	0	0
29345	1	0	0
29346	1	1	0
29349	0	1	0
29355	0	1	0
29358	0	1	0
29364	1	0	0
29366	1	0	0
29367	1	1	0
29379	1	0	0
29381	1	0	0
29382	1	1	0
29387	1	0	0
29388	1	1	0
29391	0	1	0
29397	1	1	0
29399	1	0	0
29400	1	1	0
29406	1	1	0
29409	1	1	0
29412	0	1	0
29416	0	0	1
29417	0	0	1
29420	0	0	1
29421	1	0	1
29422	0	0	1
29427	1	1	0
29430	1	1	0
29433	0	1	0
29435	1	0	0
29436	1	1	0
29439	1	1	0
29448	1	1	0
29463	1	1	0
29466	1	0	0
29471	1	1	0
29472	1	1	0
29489	0	0	1
29490	0	0	1
29491	0	0	1
29493	1	0	0
29496	1	1	0
29499	0	1	0
29511	1	1	0
29513	1	0	0
29514	1	0	0
29517	1	1	0
29522	1	0	0
29523	1	1	0
29524	1	1	0
29525	1	1	0
29526	0	1	0
29549	0	0	1
29550	0	0	1
29551	0	0	1
29552	0	0	1
29553	0	0	1
29556	0	0	1
29594	0	0	1
29595	0	0	1
29596	0	0	1
29654	0	0	1
29655	0	0	1
29656	0	0	1
29657	0	0	1
29720	0	0	1
29721	0	0	1
29792	0	0	1
29829	0	0	1
29838	0	0	1
