# Supplementary material for: Comprehensive mapping of SARS-CoV-2 interactions in vivo reveals functional virus-host interactions
Source: Nat Commun. 2021 Aug 25;12:5113. doi: 10.1038/s41467-021-25357-1 (PMC8387478; doi:10.1038/s41467-021-25357-1)
Supplement: Supplementary file 13 — Supplementary Data 10 [file 41467_2021_25357_MOESM13_ESM.xlsx]

## Sheet: Host Transcriptome
gene	pos	SARSCov2_non_infected.rep_1.frac_85	SARSCov2_non_infected.rep_2.frac_85	SARSCov2_non_infected.rep_1.frac_70	SARSCov2_non_infected.rep_2.frac_80	SARSCov2_wt.rep_1	SARSCov2_wt.rep_2	SARSCov2_wt.rep_3	SARSCov2_wt.rep_4
5_8S_rRNA	74	TRUE	TRUE	TRUE	TRUE	TRUE	TRUE	TRUE	TRUE
7SK	251	FALSE	TRUE	FALSE	TRUE	TRUE	TRUE	TRUE	TRUE
A1BG	1698	FALSE	TRUE	FALSE	FALSE	FALSE	FALSE	FALSE	FALSE
A1CF	3768	TRUE	FALSE	TRUE	FALSE	FALSE	FALSE	FALSE	FALSE
A2M	4915	TRUE	TRUE	TRUE	TRUE	TRUE	TRUE	TRUE	TRUE
A2ML1	114	FALSE	FALSE	FALSE	FALSE	FALSE	TRUE	FALSE	FALSE
AACS	600	TRUE	TRUE	TRUE	TRUE	FALSE	FALSE	FALSE	FALSE
AACS	1618	TRUE	FALSE	TRUE	FALSE	FALSE	FALSE	FALSE	FALSE
AAGAB	2015	TRUE	FALSE	FALSE	FALSE	TRUE	TRUE	TRUE	TRUE
AAGAB	2318	FALSE	TRUE	TRUE	TRUE	FALSE	FALSE	TRUE	FALSE
AAR2	1706	TRUE	TRUE	TRUE	TRUE	FALSE	FALSE	FALSE	FALSE
AAR2	2975	FALSE	FALSE	FALSE	FALSE	TRUE	TRUE	FALSE	TRUE
AARS1	572	FALSE	FALSE	FALSE	FALSE	FALSE	TRUE	FALSE	TRUE
AARS1	573	TRUE	FALSE	FALSE	FALSE	FALSE	FALSE	FALSE	FALSE
AARS1	1245	TRUE	TRUE	TRUE	TRUE	FALSE	FALSE	FALSE	FALSE
AARS1	4116	TRUE	FALSE	TRUE	FALSE	FALSE	FALSE	FALSE	FALSE
AARS1	4191	FALSE	FALSE	FALSE	TRUE	FALSE	FALSE	FALSE	FALSE
AARS2	1486	TRUE	FALSE	TRUE	FALSE	FALSE	FALSE	FALSE	FALSE
AARS2	1897	FALSE	FALSE	FALSE	FALSE	TRUE	TRUE	FALSE	TRUE
AASDHPPT	3348	FALSE	FALSE	FALSE	FALSE	TRUE	TRUE	TRUE	TRUE
AATF	2	TRUE	TRUE	TRUE	TRUE	FALSE	FALSE	FALSE	FALSE
AATF	806	FALSE	FALSE	FALSE	FALSE	FALSE	FALSE	FALSE	TRUE
AATF	1621	FALSE	FALSE	FALSE	FALSE	TRUE	TRUE	TRUE	TRUE
ABCA1	1766	FALSE	FALSE	FALSE	FALSE	TRUE	FALSE	FALSE	FALSE
ABCA12	5831	TRUE	FALSE	TRUE	FALSE	FALSE	FALSE	FALSE	FALSE
ABCA13	9136	FALSE	FALSE	FALSE	FALSE	TRUE	TRUE	FALSE	TRUE
ABCA13	11996	TRUE	TRUE	TRUE	TRUE	FALSE	FALSE	FALSE	FALSE
ABCA2	2770	FALSE	TRUE	FALSE	FALSE	TRUE	FALSE	FALSE	FALSE
ABCA2	5481	FALSE	FALSE	FALSE	FALSE	FALSE	FALSE	TRUE	TRUE
ABCA2	6367	TRUE	TRUE	TRUE	TRUE	FALSE	TRUE	FALSE	FALSE
ABCA2	6368	FALSE	FALSE	FALSE	FALSE	TRUE	TRUE	FALSE	TRUE
ABCA3	339	TRUE	TRUE	TRUE	TRUE	TRUE	TRUE	TRUE	TRUE
ABCA4	5844	FALSE	FALSE	FALSE	FALSE	TRUE	TRUE	TRUE	TRUE
ABCA5	2295	FALSE	TRUE	FALSE	FALSE	FALSE	TRUE	FALSE	TRUE
ABCA6	5035	FALSE	FALSE	FALSE	TRUE	FALSE	FALSE	FALSE	FALSE
ABCA7	4335	FALSE	FALSE	FALSE	FALSE	TRUE	TRUE	TRUE	TRUE
ABCA8	3907	TRUE	TRUE	TRUE	TRUE	TRUE	FALSE	TRUE	TRUE
ABCA9	391	FALSE	FALSE	FALSE	FALSE	FALSE	FALSE	FALSE	TRUE
ABCA9	5296	TRUE	FALSE	TRUE	FALSE	FALSE	FALSE	FALSE	FALSE
ABCB1	80	TRUE	TRUE	TRUE	TRUE	FALSE	FALSE	FALSE	FALSE
ABCB1	226	TRUE	TRUE	TRUE	TRUE	FALSE	FALSE	FALSE	FALSE
ABCB1	1759	FALSE	TRUE	FALSE	FALSE	FALSE	FALSE	FALSE	TRUE
ABCB1	1862	TRUE	TRUE	FALSE	FALSE	FALSE	FALSE	FALSE	FALSE
ABCB1	3328	FALSE	TRUE	FALSE	TRUE	FALSE	FALSE	FALSE	FALSE
ABCB10	340	FALSE	FALSE	FALSE	FALSE	TRUE	TRUE	TRUE	TRUE
ABCB11	1	TRUE	FALSE	TRUE	FALSE	FALSE	FALSE	FALSE	FALSE
ABCB7	1386	TRUE	TRUE	TRUE	TRUE	TRUE	TRUE	TRUE	TRUE
ABCB7	1716	TRUE	TRUE	TRUE	TRUE	FALSE	FALSE	FALSE	FALSE
ABCB8	2743	TRUE	TRUE	TRUE	TRUE	TRUE	FALSE	TRUE	FALSE
ABCB8	3417	FALSE	FALSE	FALSE	FALSE	FALSE	TRUE	FALSE	FALSE
ABCB9	1569	TRUE	FALSE	TRUE	FALSE	FALSE	FALSE	TRUE	TRUE
ABCC10	1056	TRUE	FALSE	TRUE	FALSE	TRUE	FALSE	FALSE	FALSE
ABCC10	2714	FALSE	TRUE	FALSE	TRUE	FALSE	FALSE	FALSE	FALSE
ABCC12	3127	FALSE	FALSE	FALSE	FALSE	FALSE	TRUE	FALSE	FALSE
ABCC2	4366	TRUE	TRUE	TRUE	TRUE	TRUE	TRUE	FALSE	TRUE
ABCC4	4527	TRUE	TRUE	TRUE	TRUE	TRUE	TRUE	TRUE	TRUE
ABCC5	315	TRUE	FALSE	TRUE	FALSE	FALSE	FALSE	FALSE	FALSE
ABCC5	1031	TRUE	TRUE	TRUE	TRUE	FALSE	FALSE	FALSE	FALSE
ABCC5	3038	TRUE	FALSE	TRUE	FALSE	FALSE	FALSE	FALSE	FALSE
ABCC5	4522	FALSE	FALSE	FALSE	TRUE	TRUE	TRUE	TRUE	FALSE
ABCC6	2846	FALSE	FALSE	FALSE	FALSE	TRUE	TRUE	TRUE	TRUE
ABCC6	2848	TRUE	TRUE	TRUE	TRUE	FALSE	FALSE	FALSE	FALSE
ABCC9	4025	TRUE	FALSE	TRUE	FALSE	FALSE	FALSE	FALSE	FALSE
ABCC9	7500	FALSE	FALSE	FALSE	FALSE	TRUE	TRUE	TRUE	TRUE
ABCD3	1514	TRUE	TRUE	TRUE	TRUE	TRUE	FALSE	FALSE	TRUE
ABCD4	1058	TRUE	TRUE	TRUE	TRUE	FALSE	FALSE	FALSE	FALSE
ABCD4	1104	FALSE	FALSE	FALSE	FALSE	TRUE	TRUE	TRUE	TRUE
ABCF1	2801	TRUE	TRUE	TRUE	TRUE	TRUE	TRUE	TRUE	TRUE
ABCF3	2374	TRUE	TRUE	TRUE	TRUE	TRUE	TRUE	TRUE	TRUE
ABCG1	1899	FALSE	FALSE	FALSE	FALSE	TRUE	FALSE	TRUE	TRUE
ABHD10	214	FALSE	FALSE	FALSE	TRUE	FALSE	FALSE	FALSE	FALSE
ABHD10	215	FALSE	TRUE	FALSE	FALSE	FALSE	FALSE	FALSE	FALSE
ABHD11	871	FALSE	FALSE	FALSE	FALSE	TRUE	FALSE	FALSE	FALSE
ABHD11	1004	FALSE	TRUE	FALSE	TRUE	FALSE	FALSE	FALSE	FALSE
ABHD11	1008	TRUE	FALSE	TRUE	FALSE	FALSE	FALSE	FALSE	FALSE
ABHD15	156	TRUE	TRUE	FALSE	TRUE	FALSE	FALSE	FALSE	FALSE
ABHD15	157	TRUE	FALSE	TRUE	FALSE	FALSE	FALSE	FALSE	FALSE
ABHD17A	1613	TRUE	FALSE	TRUE	FALSE	TRUE	TRUE	FALSE	TRUE
ABHD17B	471	TRUE	TRUE	TRUE	TRUE	TRUE	TRUE	TRUE	TRUE
ABHD17C	473	FALSE	FALSE	FALSE	FALSE	TRUE	TRUE	FALSE	FALSE
ABHD17C	1423	TRUE	TRUE	TRUE	TRUE	FALSE	FALSE	FALSE	FALSE
ABHD2	578	FALSE	TRUE	FALSE	FALSE	FALSE	FALSE	FALSE	FALSE
ABHD5	409	TRUE	TRUE	TRUE	TRUE	TRUE	TRUE	TRUE	FALSE
ABHD8	779	FALSE	TRUE	FALSE	FALSE	FALSE	TRUE	FALSE	TRUE
ABI3BP	712	FALSE	FALSE	FALSE	FALSE	TRUE	FALSE	FALSE	FALSE
ABL1	1717	TRUE	TRUE	TRUE	TRUE	TRUE	TRUE	FALSE	FALSE
ABL1	3725	FALSE	FALSE	FALSE	FALSE	TRUE	FALSE	FALSE	TRUE
ABR	100	TRUE	TRUE	TRUE	TRUE	FALSE	FALSE	FALSE	FALSE
ABRAXAS2	3089	FALSE	TRUE	FALSE	TRUE	TRUE	TRUE	TRUE	TRUE
ABT1	296	FALSE	TRUE	FALSE	TRUE	TRUE	TRUE	FALSE	TRUE
ACAA1	327	TRUE	TRUE	TRUE	TRUE	FALSE	TRUE	FALSE	FALSE
ACACA	1058	TRUE	FALSE	TRUE	FALSE	FALSE	FALSE	FALSE	FALSE
ACACA	1161	FALSE	TRUE	FALSE	FALSE	FALSE	FALSE	TRUE	FALSE
ACACA	1705	FALSE	TRUE	FALSE	TRUE	FALSE	TRUE	FALSE	FALSE
ACACA	4696	TRUE	FALSE	TRUE	FALSE	FALSE	FALSE	FALSE	FALSE
ACACB	4534	TRUE	TRUE	TRUE	TRUE	TRUE	TRUE	TRUE	TRUE
ACAD11	3662	FALSE	FALSE	FALSE	FALSE	TRUE	FALSE	FALSE	FALSE
ACAD11	3663	FALSE	TRUE	FALSE	FALSE	FALSE	FALSE	FALSE	FALSE
ACAD8	349	FALSE	FALSE	FALSE	FALSE	FALSE	FALSE	FALSE	TRUE
ACAD8	1806	FALSE	TRUE	FALSE	TRUE	FALSE	FALSE	FALSE	FALSE
ACAD8	1989	FALSE	FALSE	TRUE	FALSE	FALSE	FALSE	FALSE	FALSE
ACAD9	489	TRUE	FALSE	TRUE	FALSE	FALSE	FALSE	FALSE	FALSE
ACADM	179	FALSE	FALSE	FALSE	TRUE	FALSE	TRUE	FALSE	FALSE
ACADM	193	FALSE	FALSE	FALSE	FALSE	TRUE	FALSE	FALSE	TRUE
ACADVL	2058	FALSE	FALSE	FALSE	FALSE	FALSE	FALSE	TRUE	FALSE
ACAP2	6376	FALSE	TRUE	FALSE	TRUE	FALSE	FALSE	FALSE	FALSE
ACAP2	6377	FALSE	FALSE	FALSE	FALSE	TRUE	FALSE	FALSE	FALSE
ACAP3	2376	FALSE	TRUE	TRUE	TRUE	FALSE	TRUE	FALSE	TRUE
ACBD3	585	FALSE	FALSE	FALSE	FALSE	TRUE	TRUE	FALSE	FALSE
ACBD4	1705	TRUE	TRUE	TRUE	TRUE	TRUE	FALSE	FALSE	FALSE
ACBD6	86	TRUE	FALSE	FALSE	FALSE	FALSE	FALSE	FALSE	FALSE
ACBD6	1397	FALSE	TRUE	FALSE	TRUE	FALSE	TRUE	FALSE	FALSE
ACCS	1402	TRUE	FALSE	TRUE	FALSE	TRUE	FALSE	FALSE	FALSE
ACD	386	TRUE	TRUE	TRUE	TRUE	TRUE	FALSE	FALSE	TRUE
ACE	3232	FALSE	TRUE	FALSE	TRUE	TRUE	TRUE	TRUE	TRUE
ACE2	5170	TRUE	TRUE	TRUE	TRUE	TRUE	FALSE	TRUE	FALSE
ACER2	732	FALSE	FALSE	FALSE	FALSE	TRUE	FALSE	FALSE	FALSE
ACLY	448	TRUE	TRUE	FALSE	TRUE	FALSE	FALSE	FALSE	FALSE
ACO2	399	TRUE	FALSE	FALSE	FALSE	FALSE	FALSE	FALSE	FALSE
ACO2	403	TRUE	TRUE	TRUE	TRUE	TRUE	TRUE	TRUE	TRUE
ACO2	419	TRUE	TRUE	TRUE	TRUE	TRUE	FALSE	FALSE	FALSE
ACOT11	896	TRUE	TRUE	TRUE	TRUE	FALSE	FALSE	FALSE	FALSE
ACOT7	1298	TRUE	TRUE	TRUE	TRUE	FALSE	TRUE	FALSE	FALSE
ACP2	939	TRUE	TRUE	TRUE	TRUE	FALSE	FALSE	FALSE	TRUE
ACP6	1390	FALSE	FALSE	FALSE	FALSE	TRUE	FALSE	FALSE	TRUE
ACSF2	3428	FALSE	FALSE	FALSE	TRUE	FALSE	FALSE	FALSE	FALSE
ACSF2	4413	FALSE	FALSE	FALSE	FALSE	TRUE	TRUE	TRUE	TRUE
ACSF2	5872	TRUE	TRUE	TRUE	TRUE	TRUE	FALSE	FALSE	FALSE
ACSL3	4652	TRUE	TRUE	TRUE	TRUE	TRUE	TRUE	TRUE	TRUE
ACSL5	1699	FALSE	FALSE	FALSE	FALSE	TRUE	FALSE	TRUE	TRUE
ACSL5	1815	TRUE	TRUE	TRUE	TRUE	FALSE	FALSE	FALSE	FALSE
ACSL5	1816	TRUE	FALSE	TRUE	FALSE	FALSE	FALSE	FALSE	FALSE
ACSM5	967	TRUE	TRUE	TRUE	TRUE	FALSE	FALSE	FALSE	FALSE
ACSS1	3291	TRUE	TRUE	TRUE	FALSE	TRUE	TRUE	FALSE	FALSE
ACSS2	244	TRUE	TRUE	TRUE	TRUE	FALSE	TRUE	FALSE	FALSE
ACSS3	946	FALSE	FALSE	FALSE	FALSE	FALSE	TRUE	FALSE	FALSE
ACTB	682	TRUE	TRUE	FALSE	FALSE	FALSE	FALSE	FALSE	FALSE
ACTL6A	2344	TRUE	TRUE	TRUE	TRUE	FALSE	FALSE	TRUE	TRUE
ACTN1	5191	FALSE	TRUE	FALSE	TRUE	FALSE	FALSE	FALSE	FALSE
ACTN2	551	FALSE	TRUE	FALSE	TRUE	FALSE	FALSE	FALSE	FALSE
ACTN2	889	FALSE	FALSE	FALSE	FALSE	FALSE	FALSE	FALSE	TRUE
ACTN3	1524	TRUE	TRUE	FALSE	TRUE	FALSE	FALSE	FALSE	FALSE
ACTN4	814	FALSE	FALSE	FALSE	FALSE	FALSE	FALSE	TRUE	FALSE
ACTN4	2894	FALSE	FALSE	TRUE	FALSE	FALSE	FALSE	FALSE	FALSE
ACTR10	724	TRUE	TRUE	TRUE	FALSE	TRUE	FALSE	FALSE	FALSE
ACTR1A	1507	TRUE	TRUE	TRUE	FALSE	FALSE	FALSE	FALSE	FALSE
ACTR1A	2388	TRUE	TRUE	TRUE	TRUE	TRUE	TRUE	TRUE	TRUE
ACTR1B	2150	TRUE	FALSE	TRUE	FALSE	FALSE	FALSE	FALSE	FALSE
ACTR2	1106	FALSE	TRUE	FALSE	FALSE	FALSE	FALSE	FALSE	FALSE
ACTR2	4169	FALSE	TRUE	FALSE	TRUE	FALSE	FALSE	FALSE	FALSE
ACTR2	4171	TRUE	TRUE	TRUE	TRUE	TRUE	TRUE	TRUE	TRUE
ACTR3B	1416	TRUE	TRUE	TRUE	TRUE	TRUE	TRUE	TRUE	TRUE
ACTR6	1046	TRUE	TRUE	TRUE	TRUE	TRUE	FALSE	TRUE	FALSE
ACVR1B	2040	TRUE	TRUE	TRUE	TRUE	FALSE	FALSE	TRUE	TRUE
ACVR2B	950	FALSE	FALSE	FALSE	TRUE	FALSE	FALSE	FALSE	FALSE
ACVRL1	4107	FALSE	FALSE	FALSE	TRUE	FALSE	FALSE	FALSE	FALSE
ADAM10	1123	TRUE	TRUE	TRUE	TRUE	FALSE	FALSE	FALSE	FALSE
ADAM11	824	TRUE	TRUE	TRUE	TRUE	FALSE	FALSE	FALSE	FALSE
ADAM15	439	TRUE	TRUE	TRUE	TRUE	FALSE	FALSE	FALSE	FALSE
ADAM15	585	FALSE	FALSE	FALSE	FALSE	TRUE	FALSE	FALSE	FALSE
ADAM15	586	FALSE	FALSE	FALSE	FALSE	FALSE	TRUE	FALSE	FALSE
ADAM19	1266	FALSE	FALSE	FALSE	FALSE	FALSE	TRUE	FALSE	FALSE
ADAM19	1811	TRUE	TRUE	TRUE	TRUE	TRUE	FALSE	TRUE	FALSE
ADAM23	5492	FALSE	FALSE	FALSE	FALSE	TRUE	FALSE	FALSE	TRUE
ADAM30	123	TRUE	TRUE	TRUE	TRUE	TRUE	FALSE	FALSE	TRUE
ADAM33	1359	FALSE	FALSE	FALSE	TRUE	FALSE	FALSE	FALSE	FALSE
ADAM9	233	TRUE	FALSE	TRUE	FALSE	FALSE	FALSE	FALSE	FALSE
ADAM9	306	FALSE	TRUE	FALSE	FALSE	FALSE	FALSE	FALSE	FALSE
ADAM9	469	TRUE	TRUE	TRUE	TRUE	FALSE	FALSE	FALSE	FALSE
ADAMTS1	1873	TRUE	FALSE	TRUE	TRUE	FALSE	FALSE	FALSE	FALSE
ADAMTS1	3902	TRUE	TRUE	TRUE	TRUE	TRUE	TRUE	TRUE	TRUE
ADAMTS12	6907	FALSE	FALSE	FALSE	FALSE	TRUE	TRUE	TRUE	TRUE
ADAMTS13	3671	FALSE	FALSE	FALSE	FALSE	FALSE	FALSE	TRUE	FALSE
ADAMTS17	4223	TRUE	TRUE	TRUE	TRUE	FALSE	FALSE	FALSE	FALSE
ADAMTS18	3510	FALSE	FALSE	FALSE	TRUE	TRUE	FALSE	FALSE	FALSE
ADAMTS19	2124	TRUE	FALSE	TRUE	FALSE	FALSE	FALSE	FALSE	FALSE
ADAMTS2	4583	TRUE	FALSE	FALSE	FALSE	FALSE	FALSE	FALSE	FALSE
ADAMTS20	2544	TRUE	TRUE	TRUE	TRUE	TRUE	TRUE	TRUE	TRUE
ADAMTS8	468	FALSE	TRUE	FALSE	TRUE	TRUE	TRUE	FALSE	TRUE
ADAMTS9	397	TRUE	TRUE	TRUE	TRUE	FALSE	FALSE	FALSE	FALSE
ADAMTS9	794	TRUE	TRUE	TRUE	TRUE	TRUE	TRUE	TRUE	TRUE
ADAMTSL1	1847	TRUE	TRUE	TRUE	TRUE	TRUE	TRUE	TRUE	TRUE
ADAMTSL2	24	FALSE	TRUE	FALSE	TRUE	FALSE	FALSE	FALSE	FALSE
ADAMTSL3	656	TRUE	TRUE	TRUE	TRUE	FALSE	FALSE	FALSE	FALSE
ADAMTSL4	870	FALSE	TRUE	FALSE	TRUE	FALSE	FALSE	FALSE	FALSE
ADAP1	4679	TRUE	TRUE	TRUE	TRUE	FALSE	FALSE	FALSE	TRUE
ADARB1	3227	TRUE	TRUE	TRUE	TRUE	TRUE	TRUE	TRUE	TRUE
ADCK5	43	TRUE	TRUE	TRUE	TRUE	FALSE	FALSE	FALSE	FALSE
ADCY10	1792	TRUE	TRUE	TRUE	TRUE	TRUE	TRUE	TRUE	TRUE
ADCY3	2562	FALSE	TRUE	FALSE	FALSE	FALSE	FALSE	FALSE	TRUE
ADCY3	3850	FALSE	FALSE	FALSE	FALSE	TRUE	FALSE	TRUE	TRUE
ADCY3	3853	TRUE	FALSE	TRUE	FALSE	FALSE	TRUE	FALSE	FALSE
ADCY6	4118	TRUE	TRUE	TRUE	TRUE	TRUE	TRUE	TRUE	TRUE
ADCY7	2325	TRUE	FALSE	FALSE	FALSE	FALSE	FALSE	FALSE	FALSE
ADCY7	3216	FALSE	TRUE	FALSE	TRUE	FALSE	FALSE	FALSE	FALSE
ADCY9	1003	FALSE	FALSE	FALSE	FALSE	TRUE	TRUE	TRUE	TRUE
ADCY9	6410	TRUE	TRUE	TRUE	TRUE	FALSE	FALSE	FALSE	FALSE
ADCYAP1R1	705	TRUE	FALSE	FALSE	FALSE	FALSE	FALSE	FALSE	FALSE
ADD1	179	TRUE	TRUE	TRUE	TRUE	FALSE	FALSE	FALSE	FALSE
ADD3	3222	TRUE	TRUE	TRUE	TRUE	TRUE	TRUE	TRUE	TRUE
ADGRA2	4159	FALSE	FALSE	TRUE	FALSE	FALSE	FALSE	FALSE	FALSE
ADGRA3	1717	FALSE	TRUE	FALSE	TRUE	TRUE	TRUE	TRUE	TRUE
ADGRB1	1696	FALSE	FALSE	FALSE	FALSE	FALSE	TRUE	TRUE	TRUE
ADGRB1	2609	TRUE	TRUE	TRUE	TRUE	FALSE	FALSE	FALSE	FALSE
ADGRB2	4133	TRUE	FALSE	FALSE	FALSE	FALSE	FALSE	FALSE	FALSE
ADGRB2	4134	TRUE	TRUE	TRUE	TRUE	FALSE	FALSE	FALSE	FALSE
ADGRB2	6975	FALSE	FALSE	FALSE	FALSE	TRUE	TRUE	TRUE	TRUE
ADGRB3	1737	TRUE	TRUE	TRUE	TRUE	FALSE	FALSE	FALSE	FALSE
ADGRB3	2198	FALSE	FALSE	FALSE	FALSE	FALSE	TRUE	FALSE	FALSE
ADGRE1	2649	TRUE	FALSE	TRUE	FALSE	FALSE	FALSE	FALSE	FALSE
ADGRF5	3496	TRUE	TRUE	TRUE	TRUE	TRUE	TRUE	TRUE	TRUE
ADGRG1	2413	TRUE	TRUE	TRUE	TRUE	TRUE	TRUE	TRUE	TRUE
ADGRG4	1895	TRUE	TRUE	TRUE	TRUE	TRUE	TRUE	TRUE	TRUE
ADGRG6	6036	FALSE	FALSE	FALSE	FALSE	FALSE	TRUE	TRUE	FALSE
ADGRL1	1838	TRUE	TRUE	TRUE	TRUE	FALSE	FALSE	FALSE	FALSE
ADGRL2	13	TRUE	FALSE	TRUE	FALSE	FALSE	FALSE	FALSE	FALSE
ADGRL2	14	TRUE	FALSE	TRUE	FALSE	FALSE	FALSE	FALSE	FALSE
ADGRL2	16	FALSE	TRUE	FALSE	TRUE	FALSE	FALSE	FALSE	FALSE
ADGRL2	2401	FALSE	FALSE	FALSE	FALSE	TRUE	FALSE	FALSE	FALSE
ADGRV1	17388	TRUE	TRUE	TRUE	TRUE	TRUE	TRUE	TRUE	TRUE
ADIPOR2	1190	FALSE	FALSE	FALSE	FALSE	TRUE	TRUE	TRUE	TRUE
ADIPOR2	3100	TRUE	FALSE	TRUE	FALSE	FALSE	FALSE	FALSE	FALSE
ADM	36	FALSE	TRUE	FALSE	FALSE	FALSE	FALSE	FALSE	FALSE
ADNP	2074	FALSE	TRUE	TRUE	TRUE	TRUE	TRUE	TRUE	TRUE
ADNP2	696	TRUE	TRUE	TRUE	TRUE	TRUE	TRUE	TRUE	TRUE
ADPGK	1263	FALSE	FALSE	FALSE	FALSE	TRUE	TRUE	FALSE	FALSE
ADPRH	3049	TRUE	FALSE	TRUE	FALSE	FALSE	FALSE	TRUE	FALSE
ADPRH	3052	FALSE	FALSE	FALSE	FALSE	FALSE	TRUE	FALSE	FALSE
ADPRS	2274	TRUE	TRUE	TRUE	TRUE	FALSE	FALSE	FALSE	FALSE
ADRA1D	1652	TRUE	FALSE	TRUE	FALSE	FALSE	FALSE	FALSE	FALSE
ADRB1	945	FALSE	TRUE	FALSE	TRUE	FALSE	FALSE	FALSE	FALSE
ADRM1	2267	FALSE	TRUE	FALSE	TRUE	FALSE	FALSE	FALSE	FALSE
ADSS1	961	TRUE	FALSE	TRUE	FALSE	TRUE	TRUE	FALSE	FALSE
ADTRP	3034	FALSE	TRUE	FALSE	FALSE	FALSE	FALSE	FALSE	FALSE
ADTRP	3035	FALSE	FALSE	FALSE	FALSE	FALSE	TRUE	FALSE	FALSE
AEBP1	681	TRUE	TRUE	TRUE	TRUE	FALSE	FALSE	FALSE	FALSE
AEBP2	94	TRUE	TRUE	TRUE	TRUE	FALSE	FALSE	FALSE	FALSE
AEN	2960	FALSE	FALSE	FALSE	FALSE	TRUE	TRUE	FALSE	FALSE
AFAP1	1015	TRUE	TRUE	TRUE	TRUE	TRUE	FALSE	FALSE	FALSE
AFAP1	3372	FALSE	TRUE	FALSE	TRUE	FALSE	TRUE	TRUE	FALSE
AFAP1L1	6391	FALSE	FALSE	FALSE	FALSE	TRUE	TRUE	TRUE	TRUE
AFDN	1791	TRUE	TRUE	TRUE	TRUE	TRUE	TRUE	TRUE	TRUE
AFDN	4190	FALSE	TRUE	FALSE	TRUE	FALSE	FALSE	FALSE	FALSE
AFDN	4192	TRUE	FALSE	TRUE	FALSE	FALSE	FALSE	FALSE	FALSE
AFF2	3130	FALSE	TRUE	FALSE	FALSE	FALSE	FALSE	FALSE	FALSE
AFF3	1429	TRUE	TRUE	TRUE	TRUE	FALSE	FALSE	FALSE	FALSE
AFF4	1962	TRUE	TRUE	TRUE	TRUE	FALSE	FALSE	FALSE	FALSE
AFF4	3752	TRUE	TRUE	TRUE	TRUE	TRUE	TRUE	TRUE	TRUE
AFF4	3761	FALSE	FALSE	FALSE	FALSE	FALSE	FALSE	FALSE	TRUE
AFG3L2	2128	TRUE	TRUE	TRUE	TRUE	FALSE	FALSE	FALSE	FALSE
AFTPH	1046	TRUE	TRUE	TRUE	TRUE	TRUE	TRUE	TRUE	TRUE
AGA	169	TRUE	TRUE	TRUE	TRUE	FALSE	FALSE	FALSE	FALSE
AGAP1	784	TRUE	TRUE	TRUE	TRUE	TRUE	TRUE	FALSE	FALSE
AGAP2	550	FALSE	TRUE	TRUE	FALSE	TRUE	FALSE	FALSE	FALSE
AGBL2	2050	FALSE	FALSE	FALSE	FALSE	FALSE	TRUE	FALSE	FALSE
AGBL5	1238	TRUE	TRUE	TRUE	TRUE	TRUE	TRUE	FALSE	FALSE
AGBL5	3052	FALSE	FALSE	FALSE	FALSE	FALSE	FALSE	TRUE	FALSE
AGFG1	1402	TRUE	TRUE	TRUE	TRUE	TRUE	FALSE	FALSE	FALSE
AGFG2	1302	TRUE	TRUE	TRUE	TRUE	TRUE	FALSE	TRUE	TRUE
AGL	3629	TRUE	TRUE	TRUE	TRUE	FALSE	FALSE	FALSE	TRUE
AGO1	2335	TRUE	FALSE	TRUE	FALSE	FALSE	FALSE	FALSE	FALSE
AGO3	492	FALSE	TRUE	FALSE	TRUE	FALSE	FALSE	FALSE	FALSE
AGPAT2	197	FALSE	FALSE	FALSE	FALSE	TRUE	FALSE	FALSE	FALSE
AGPAT2	1553	TRUE	TRUE	FALSE	TRUE	FALSE	FALSE	FALSE	FALSE
AGPAT3	367	TRUE	TRUE	TRUE	FALSE	FALSE	FALSE	FALSE	FALSE
AGPAT5	698	TRUE	TRUE	TRUE	TRUE	TRUE	FALSE	TRUE	TRUE
AGPAT5	1885	FALSE	FALSE	FALSE	FALSE	TRUE	TRUE	FALSE	FALSE
AGRN	35	TRUE	FALSE	TRUE	FALSE	FALSE	FALSE	FALSE	FALSE
AGRN	830	TRUE	FALSE	FALSE	FALSE	FALSE	FALSE	FALSE	FALSE
AGRN	4336	FALSE	FALSE	FALSE	TRUE	FALSE	FALSE	FALSE	FALSE
AGRN	5404	FALSE	TRUE	FALSE	TRUE	FALSE	FALSE	FALSE	FALSE
AGT	1255	FALSE	FALSE	FALSE	FALSE	TRUE	FALSE	FALSE	FALSE
AGTRAP	569	TRUE	FALSE	FALSE	TRUE	TRUE	FALSE	FALSE	FALSE
AGTRAP	571	TRUE	FALSE	TRUE	FALSE	FALSE	FALSE	FALSE	FALSE
AHCTF1	3814	FALSE	FALSE	FALSE	FALSE	TRUE	FALSE	TRUE	FALSE
AHCY	564	TRUE	TRUE	FALSE	TRUE	FALSE	FALSE	FALSE	FALSE
AHCYL1	161	FALSE	TRUE	FALSE	FALSE	FALSE	FALSE	FALSE	FALSE
AHCYL2	118	TRUE	FALSE	TRUE	FALSE	FALSE	FALSE	FALSE	FALSE
AHCYL2	120	FALSE	TRUE	FALSE	TRUE	FALSE	FALSE	FALSE	FALSE
AHCYL2	1558	TRUE	FALSE	TRUE	FALSE	TRUE	TRUE	TRUE	TRUE
AHDC1	1104	TRUE	TRUE	TRUE	TRUE	TRUE	TRUE	TRUE	FALSE
AHI1	1753	FALSE	FALSE	FALSE	FALSE	TRUE	FALSE	TRUE	TRUE
AHI1	4228	TRUE	TRUE	TRUE	FALSE	FALSE	FALSE	FALSE	FALSE
AHNAK	3776	TRUE	TRUE	TRUE	TRUE	TRUE	TRUE	FALSE	FALSE
AHNAK	4223	TRUE	TRUE	TRUE	TRUE	TRUE	TRUE	TRUE	TRUE
AHNAK	4230	TRUE	TRUE	TRUE	TRUE	FALSE	FALSE	FALSE	FALSE
AHNAK	6912	TRUE	TRUE	TRUE	TRUE	TRUE	FALSE	FALSE	FALSE
AHNAK	9760	TRUE	TRUE	TRUE	TRUE	TRUE	TRUE	TRUE	TRUE
AHNAK	10574	TRUE	TRUE	TRUE	TRUE	FALSE	FALSE	FALSE	FALSE
AHSA1	743	TRUE	TRUE	TRUE	TRUE	FALSE	TRUE	TRUE	TRUE
AIDA	281	FALSE	FALSE	FALSE	TRUE	TRUE	FALSE	FALSE	FALSE
AIDA	282	FALSE	TRUE	FALSE	FALSE	FALSE	FALSE	FALSE	FALSE
AIF1L	76	TRUE	FALSE	TRUE	FALSE	FALSE	FALSE	TRUE	TRUE
AIFM1	2056	TRUE	TRUE	TRUE	TRUE	FALSE	FALSE	FALSE	TRUE
AJM1	836	FALSE	FALSE	FALSE	FALSE	TRUE	FALSE	FALSE	FALSE
AJM1	1924	FALSE	TRUE	FALSE	TRUE	FALSE	FALSE	FALSE	FALSE
AJUBA	720	FALSE	TRUE	FALSE	TRUE	TRUE	TRUE	TRUE	TRUE
AJUBA	2275	FALSE	FALSE	FALSE	FALSE	TRUE	FALSE	FALSE	FALSE
AK1	163	TRUE	TRUE	TRUE	TRUE	FALSE	FALSE	FALSE	FALSE
AK7	1953	FALSE	FALSE	FALSE	FALSE	TRUE	TRUE	TRUE	FALSE
AK8	1314	TRUE	TRUE	TRUE	TRUE	TRUE	FALSE	TRUE	TRUE
AKAP1	26	FALSE	FALSE	FALSE	FALSE	TRUE	TRUE	FALSE	TRUE
AKAP1	201	TRUE	TRUE	TRUE	TRUE	FALSE	FALSE	FALSE	FALSE
AKAP1	2763	TRUE	FALSE	TRUE	FALSE	FALSE	FALSE	FALSE	FALSE
AKAP10	174	FALSE	FALSE	FALSE	TRUE	FALSE	FALSE	FALSE	FALSE
AKAP10	175	TRUE	TRUE	TRUE	TRUE	FALSE	TRUE	FALSE	TRUE
AKAP11	5132	FALSE	FALSE	FALSE	FALSE	FALSE	FALSE	TRUE	FALSE
AKAP12	2285	TRUE	FALSE	TRUE	FALSE	FALSE	FALSE	FALSE	FALSE
AKAP12	5165	TRUE	TRUE	TRUE	TRUE	TRUE	TRUE	TRUE	TRUE
AKAP13	2101	TRUE	FALSE	FALSE	FALSE	FALSE	FALSE	FALSE	FALSE
AKAP13	2340	TRUE	TRUE	TRUE	FALSE	FALSE	FALSE	FALSE	FALSE
AKAP13	3406	TRUE	TRUE	TRUE	TRUE	FALSE	FALSE	FALSE	FALSE
AKAP13	3411	FALSE	FALSE	FALSE	FALSE	TRUE	TRUE	TRUE	TRUE
AKAP13	3413	TRUE	TRUE	TRUE	TRUE	FALSE	FALSE	FALSE	FALSE
AKAP13	7945	TRUE	TRUE	TRUE	TRUE	FALSE	FALSE	FALSE	FALSE
AKAP6	4742	FALSE	TRUE	FALSE	TRUE	TRUE	TRUE	FALSE	TRUE
AKAP6	6936	TRUE	TRUE	TRUE	TRUE	FALSE	FALSE	TRUE	FALSE
AKAP7	371	TRUE	FALSE	FALSE	FALSE	FALSE	FALSE	FALSE	FALSE
AKAP7	566	FALSE	FALSE	FALSE	FALSE	TRUE	TRUE	FALSE	FALSE
AKAP8	341	TRUE	FALSE	TRUE	FALSE	FALSE	FALSE	FALSE	FALSE
AKAP8	881	FALSE	FALSE	FALSE	FALSE	TRUE	FALSE	FALSE	FALSE
AKAP8L	1097	TRUE	FALSE	TRUE	FALSE	TRUE	TRUE	TRUE	TRUE
AKAP9	2792	FALSE	FALSE	FALSE	FALSE	FALSE	TRUE	TRUE	TRUE
AKAP9	2795	FALSE	TRUE	FALSE	TRUE	FALSE	FALSE	FALSE	FALSE
AKAP9	3919	FALSE	TRUE	FALSE	TRUE	FALSE	FALSE	FALSE	FALSE
AKAP9	3920	FALSE	TRUE	FALSE	TRUE	TRUE	FALSE	FALSE	FALSE
AKAP9	11939	TRUE	FALSE	TRUE	FALSE	FALSE	FALSE	FALSE	FALSE
AKIRIN1	5499	TRUE	FALSE	TRUE	FALSE	FALSE	FALSE	FALSE	FALSE
AKIRIN1	5500	FALSE	FALSE	FALSE	FALSE	TRUE	TRUE	TRUE	TRUE
AKIRIN1	5503	TRUE	TRUE	TRUE	TRUE	FALSE	FALSE	FALSE	FALSE
AKIRIN2	1590	TRUE	TRUE	TRUE	TRUE	TRUE	TRUE	TRUE	TRUE
AKR1A1	814	TRUE	TRUE	TRUE	TRUE	TRUE	FALSE	FALSE	FALSE
AKR1B1	529	FALSE	FALSE	FALSE	FALSE	FALSE	FALSE	FALSE	TRUE
AKR1B1	656	FALSE	TRUE	FALSE	TRUE	TRUE	TRUE	TRUE	FALSE
AKR1B1	657	TRUE	TRUE	TRUE	TRUE	FALSE	FALSE	FALSE	FALSE
AKR1B1	2096	FALSE	FALSE	FALSE	FALSE	TRUE	TRUE	FALSE	TRUE
AKR1B1	2104	FALSE	FALSE	FALSE	FALSE	TRUE	FALSE	TRUE	TRUE
AKR1B1	4192	FALSE	FALSE	FALSE	FALSE	FALSE	TRUE	FALSE	FALSE
AKR1B1	4741	FALSE	FALSE	FALSE	FALSE	FALSE	TRUE	FALSE	FALSE
AKR1B1	5390	FALSE	FALSE	FALSE	FALSE	FALSE	TRUE	FALSE	FALSE
AKR1B1	6364	TRUE	TRUE	TRUE	TRUE	FALSE	FALSE	FALSE	FALSE
AKR1B1	6370	TRUE	FALSE	TRUE	FALSE	FALSE	TRUE	FALSE	FALSE
AKR1B1	6375	FALSE	TRUE	FALSE	TRUE	FALSE	FALSE	FALSE	FALSE
AKR1B1	6378	TRUE	TRUE	TRUE	TRUE	FALSE	FALSE	FALSE	FALSE
AKR1B1	6382	TRUE	TRUE	TRUE	TRUE	FALSE	FALSE	FALSE	FALSE
AKR1B1	6529	FALSE	FALSE	FALSE	TRUE	FALSE	FALSE	FALSE	FALSE
AKR1B1	6530	FALSE	TRUE	FALSE	TRUE	FALSE	FALSE	FALSE	FALSE
AKT1	84	FALSE	TRUE	FALSE	TRUE	TRUE	FALSE	TRUE	FALSE
AKT1	219	TRUE	FALSE	TRUE	FALSE	FALSE	FALSE	FALSE	TRUE
AKT1	221	TRUE	TRUE	TRUE	TRUE	TRUE	TRUE	FALSE	TRUE
AKT1S1	248	FALSE	FALSE	FALSE	FALSE	FALSE	FALSE	FALSE	TRUE
AKT1S1	392	FALSE	TRUE	FALSE	FALSE	FALSE	FALSE	FALSE	FALSE
AKT2	856	FALSE	FALSE	FALSE	FALSE	TRUE	FALSE	TRUE	FALSE
AKT3	1239	FALSE	FALSE	FALSE	FALSE	TRUE	TRUE	TRUE	TRUE
ALAD	2254	TRUE	TRUE	TRUE	TRUE	TRUE	FALSE	FALSE	TRUE
ALAS1	870	FALSE	FALSE	FALSE	FALSE	TRUE	TRUE	TRUE	TRUE
ALAS1	2321	TRUE	TRUE	TRUE	TRUE	FALSE	FALSE	FALSE	FALSE
ALCAM	3111	TRUE	FALSE	TRUE	FALSE	FALSE	FALSE	FALSE	FALSE
ALCAM	3114	FALSE	FALSE	TRUE	FALSE	TRUE	TRUE	FALSE	TRUE
ALDH16A1	1619	FALSE	TRUE	FALSE	TRUE	TRUE	TRUE	FALSE	FALSE
ALDH18A1	118	TRUE	TRUE	TRUE	TRUE	FALSE	FALSE	FALSE	FALSE
ALDH1A2	1774	TRUE	TRUE	TRUE	TRUE	TRUE	TRUE	FALSE	FALSE
ALDH1B1	161	FALSE	FALSE	FALSE	FALSE	FALSE	TRUE	FALSE	FALSE
ALDH3A2	1323	TRUE	TRUE	TRUE	TRUE	TRUE	TRUE	TRUE	TRUE
ALDH4A1	1308	TRUE	FALSE	TRUE	FALSE	FALSE	FALSE	FALSE	FALSE
ALDH5A1	4839	FALSE	FALSE	FALSE	FALSE	TRUE	TRUE	TRUE	TRUE
ALDH6A1	815	FALSE	FALSE	FALSE	FALSE	TRUE	FALSE	FALSE	FALSE
ALDH6A1	3145	TRUE	FALSE	TRUE	FALSE	FALSE	FALSE	FALSE	FALSE
ALDOC	2373	TRUE	TRUE	TRUE	TRUE	TRUE	FALSE	FALSE	FALSE
ALG13	672	TRUE	TRUE	TRUE	TRUE	TRUE	FALSE	FALSE	FALSE
ALG14	1691	TRUE	FALSE	TRUE	FALSE	FALSE	FALSE	FALSE	FALSE
ALG2	2363	FALSE	FALSE	FALSE	FALSE	FALSE	FALSE	FALSE	TRUE
ALG3	966	FALSE	FALSE	FALSE	TRUE	FALSE	FALSE	FALSE	FALSE
ALG5	43	TRUE	TRUE	FALSE	FALSE	FALSE	FALSE	FALSE	FALSE
ALG8	3684	TRUE	TRUE	TRUE	TRUE	TRUE	TRUE	FALSE	TRUE
ALK	3549	FALSE	TRUE	FALSE	TRUE	FALSE	FALSE	FALSE	FALSE
ALKBH3	1525	TRUE	TRUE	TRUE	TRUE	TRUE	TRUE	TRUE	FALSE
ALKBH4	283	FALSE	TRUE	FALSE	FALSE	FALSE	FALSE	FALSE	FALSE
ALKBH5	641	FALSE	FALSE	FALSE	FALSE	FALSE	TRUE	FALSE	FALSE
ALKBH5	643	FALSE	FALSE	FALSE	TRUE	TRUE	FALSE	FALSE	FALSE
ALMS1	961	TRUE	TRUE	TRUE	TRUE	TRUE	TRUE	TRUE	TRUE
ALOX15	731	FALSE	TRUE	FALSE	TRUE	FALSE	FALSE	FALSE	FALSE
ALOX15	2807	TRUE	FALSE	TRUE	FALSE	FALSE	FALSE	FALSE	FALSE
ALOXE3	551	TRUE	TRUE	TRUE	TRUE	FALSE	TRUE	FALSE	FALSE
ALPK1	5514	TRUE	FALSE	TRUE	FALSE	FALSE	FALSE	FALSE	FALSE
ALPK2	6998	FALSE	FALSE	FALSE	FALSE	TRUE	TRUE	FALSE	TRUE
ALPL	1835	TRUE	TRUE	TRUE	TRUE	FALSE	FALSE	FALSE	FALSE
ALYREF	1902	TRUE	TRUE	TRUE	TRUE	TRUE	TRUE	TRUE	TRUE
AMD1	892	TRUE	FALSE	FALSE	FALSE	FALSE	FALSE	FALSE	FALSE
AMD1	893	TRUE	TRUE	TRUE	TRUE	FALSE	FALSE	FALSE	FALSE
AMER1	1025	TRUE	TRUE	TRUE	TRUE	TRUE	FALSE	FALSE	FALSE
AMER3	589	TRUE	TRUE	TRUE	TRUE	FALSE	TRUE	FALSE	TRUE
AMFR	239	FALSE	FALSE	FALSE	FALSE	FALSE	FALSE	TRUE	FALSE
AMFR	240	FALSE	FALSE	FALSE	FALSE	FALSE	TRUE	FALSE	TRUE
AMFR	2962	TRUE	FALSE	TRUE	TRUE	FALSE	FALSE	FALSE	FALSE
AMMECR1L	4005	TRUE	TRUE	TRUE	TRUE	TRUE	TRUE	TRUE	TRUE
AMOT	3734	TRUE	FALSE	TRUE	FALSE	FALSE	FALSE	FALSE	FALSE
AMOTL1	436	FALSE	TRUE	FALSE	TRUE	FALSE	FALSE	FALSE	FALSE
AMOTL1	787	TRUE	FALSE	TRUE	FALSE	FALSE	FALSE	FALSE	FALSE
AMOTL2	100	TRUE	FALSE	TRUE	FALSE	FALSE	FALSE	FALSE	FALSE
AMZ1	433	FALSE	FALSE	FALSE	FALSE	FALSE	FALSE	FALSE	TRUE
ANAPC1	33	TRUE	FALSE	TRUE	FALSE	FALSE	TRUE	FALSE	FALSE
ANAPC1	34	FALSE	TRUE	FALSE	TRUE	TRUE	TRUE	TRUE	TRUE
ANAPC1	1209	TRUE	TRUE	TRUE	TRUE	FALSE	FALSE	TRUE	TRUE
ANAPC1	1509	TRUE	TRUE	TRUE	TRUE	TRUE	TRUE	FALSE	TRUE
ANAPC1	5552	FALSE	FALSE	FALSE	FALSE	FALSE	FALSE	TRUE	TRUE
ANAPC10	756	TRUE	TRUE	TRUE	TRUE	TRUE	FALSE	FALSE	TRUE
ANAPC16	1908	TRUE	FALSE	TRUE	FALSE	FALSE	FALSE	FALSE	FALSE
ANAPC2	53	TRUE	TRUE	TRUE	FALSE	TRUE	TRUE	TRUE	TRUE
ANAPC2	370	FALSE	TRUE	FALSE	TRUE	FALSE	FALSE	FALSE	FALSE
ANAPC5	788	FALSE	TRUE	FALSE	FALSE	FALSE	FALSE	FALSE	FALSE
ANAPC5	1541	TRUE	TRUE	TRUE	TRUE	FALSE	FALSE	FALSE	FALSE
ANGEL1	3263	TRUE	FALSE	FALSE	FALSE	FALSE	FALSE	FALSE	FALSE
ANGEL1	3266	TRUE	TRUE	TRUE	TRUE	TRUE	TRUE	FALSE	TRUE
ANGPT2	1473	TRUE	TRUE	TRUE	TRUE	TRUE	TRUE	TRUE	TRUE
ANGPTL2	1841	FALSE	TRUE	FALSE	TRUE	FALSE	FALSE	FALSE	FALSE
ANK1	2196	TRUE	TRUE	TRUE	TRUE	TRUE	TRUE	TRUE	TRUE
ANK2	14108	TRUE	TRUE	TRUE	TRUE	TRUE	TRUE	TRUE	TRUE
ANK2	14109	TRUE	FALSE	FALSE	FALSE	FALSE	FALSE	FALSE	FALSE
ANK3	5755	TRUE	TRUE	TRUE	TRUE	TRUE	TRUE	TRUE	TRUE
ANKEF1	2045	TRUE	TRUE	TRUE	TRUE	FALSE	FALSE	FALSE	FALSE
ANKFN1	1949	FALSE	FALSE	FALSE	FALSE	FALSE	TRUE	FALSE	FALSE
ANKFY1	1343	FALSE	FALSE	FALSE	FALSE	FALSE	FALSE	FALSE	TRUE
ANKFY1	2323	TRUE	TRUE	TRUE	TRUE	TRUE	TRUE	FALSE	FALSE
ANKH	66	TRUE	FALSE	TRUE	FALSE	FALSE	FALSE	FALSE	FALSE
ANKIB1	2879	TRUE	FALSE	FALSE	FALSE	FALSE	FALSE	FALSE	FALSE
ANKLE1	53	TRUE	FALSE	FALSE	FALSE	FALSE	FALSE	FALSE	FALSE
ANKLE2	6479	TRUE	FALSE	TRUE	FALSE	FALSE	FALSE	FALSE	FALSE
ANKMY1	1885	TRUE	TRUE	TRUE	TRUE	FALSE	FALSE	FALSE	FALSE
ANKRA2	267	FALSE	FALSE	FALSE	FALSE	FALSE	TRUE	FALSE	FALSE
ANKRD10	2307	FALSE	FALSE	FALSE	FALSE	TRUE	FALSE	FALSE	FALSE
ANKRD11	9031	FALSE	FALSE	FALSE	FALSE	TRUE	TRUE	FALSE	TRUE
ANKRD12	551	TRUE	TRUE	TRUE	TRUE	TRUE	TRUE	TRUE	TRUE
ANKRD13C	284	FALSE	TRUE	FALSE	TRUE	TRUE	FALSE	FALSE	TRUE
ANKRD13C	287	TRUE	FALSE	TRUE	FALSE	FALSE	TRUE	FALSE	FALSE
ANKRD13D	1196	TRUE	FALSE	FALSE	FALSE	FALSE	FALSE	FALSE	FALSE
ANKRD17	438	TRUE	FALSE	TRUE	FALSE	TRUE	FALSE	FALSE	FALSE
ANKRD17	441	TRUE	TRUE	TRUE	TRUE	FALSE	TRUE	FALSE	FALSE
ANKRD17	4194	FALSE	FALSE	FALSE	FALSE	TRUE	TRUE	TRUE	TRUE
ANKRD18B	2180	TRUE	TRUE	TRUE	TRUE	TRUE	TRUE	TRUE	TRUE
ANKRD26	334	TRUE	TRUE	TRUE	TRUE	FALSE	FALSE	TRUE	TRUE
ANKRD27	3269	FALSE	FALSE	FALSE	FALSE	FALSE	TRUE	FALSE	FALSE
ANKRD27	3912	TRUE	TRUE	TRUE	TRUE	TRUE	TRUE	TRUE	TRUE
ANKRD28	5426	TRUE	TRUE	TRUE	TRUE	TRUE	TRUE	TRUE	TRUE
ANKRD28	5427	TRUE	TRUE	TRUE	TRUE	FALSE	FALSE	FALSE	FALSE
ANKRD29	912	TRUE	FALSE	TRUE	FALSE	FALSE	FALSE	FALSE	FALSE
ANKRD29	1382	FALSE	FALSE	FALSE	FALSE	FALSE	FALSE	TRUE	FALSE
ANKRD30B	2707	FALSE	FALSE	FALSE	FALSE	FALSE	FALSE	FALSE	TRUE
ANKRD33B	171	FALSE	TRUE	TRUE	TRUE	FALSE	FALSE	TRUE	FALSE
ANKRD33B	1290	TRUE	FALSE	TRUE	FALSE	FALSE	FALSE	FALSE	FALSE
ANKRD35	2899	TRUE	TRUE	TRUE	TRUE	FALSE	FALSE	FALSE	TRUE
ANKRD37	766	TRUE	FALSE	TRUE	FALSE	FALSE	FALSE	FALSE	FALSE
ANKRD44	2787	FALSE	TRUE	TRUE	TRUE	FALSE	TRUE	TRUE	TRUE
ANKRD46	1793	FALSE	FALSE	FALSE	FALSE	TRUE	FALSE	FALSE	FALSE
ANKRD50	7362	FALSE	FALSE	FALSE	FALSE	FALSE	TRUE	FALSE	FALSE
ANKRD52	1263	FALSE	TRUE	FALSE	TRUE	TRUE	TRUE	TRUE	TRUE
ANKRD6	508	TRUE	TRUE	TRUE	TRUE	FALSE	FALSE	FALSE	FALSE
ANKRD9	563	TRUE	FALSE	FALSE	FALSE	FALSE	FALSE	FALSE	FALSE
ANKS3	4838	FALSE	TRUE	TRUE	FALSE	TRUE	FALSE	FALSE	FALSE
ANKS6	59	FALSE	FALSE	FALSE	FALSE	FALSE	TRUE	FALSE	FALSE
ANKZF1	130	FALSE	TRUE	FALSE	TRUE	TRUE	TRUE	FALSE	FALSE
ANLN	4462	TRUE	TRUE	TRUE	TRUE	TRUE	TRUE	TRUE	TRUE
ANO3	5100	FALSE	FALSE	FALSE	FALSE	TRUE	TRUE	TRUE	TRUE
ANO5	1670	FALSE	FALSE	FALSE	FALSE	TRUE	TRUE	TRUE	TRUE
ANO6	5524	FALSE	TRUE	FALSE	TRUE	FALSE	FALSE	FALSE	FALSE
ANO6	5632	FALSE	FALSE	FALSE	FALSE	TRUE	FALSE	FALSE	TRUE
ANO8	129	FALSE	FALSE	FALSE	FALSE	TRUE	TRUE	FALSE	TRUE
ANO8	463	TRUE	TRUE	TRUE	TRUE	FALSE	FALSE	FALSE	FALSE
ANO8	3025	FALSE	FALSE	FALSE	FALSE	FALSE	TRUE	FALSE	FALSE
ANP32B	640	FALSE	FALSE	FALSE	FALSE	TRUE	TRUE	TRUE	TRUE
ANP32E	2345	TRUE	TRUE	TRUE	TRUE	FALSE	TRUE	FALSE	FALSE
ANPEP	1953	TRUE	FALSE	FALSE	FALSE	FALSE	FALSE	FALSE	FALSE
ANPEP	3790	FALSE	TRUE	FALSE	TRUE	FALSE	FALSE	FALSE	FALSE
ANTXR2	2164	FALSE	FALSE	TRUE	FALSE	TRUE	TRUE	TRUE	TRUE
ANXA5	782	FALSE	FALSE	FALSE	FALSE	TRUE	TRUE	TRUE	TRUE
ANXA5	1460	FALSE	FALSE	FALSE	FALSE	TRUE	TRUE	FALSE	TRUE
AOC2	1676	TRUE	FALSE	TRUE	FALSE	FALSE	FALSE	FALSE	FALSE
AOX1	4659	TRUE	TRUE	FALSE	TRUE	TRUE	TRUE	FALSE	TRUE
AP1AR	5119	FALSE	TRUE	FALSE	TRUE	FALSE	FALSE	FALSE	FALSE
AP1B1	1805	TRUE	TRUE	TRUE	TRUE	TRUE	TRUE	TRUE	TRUE
AP1G2	2912	FALSE	FALSE	FALSE	FALSE	TRUE	FALSE	FALSE	FALSE
AP2B1	1016	FALSE	TRUE	FALSE	FALSE	FALSE	FALSE	FALSE	FALSE
AP2B1	1017	FALSE	FALSE	FALSE	FALSE	TRUE	FALSE	FALSE	FALSE
AP2B1	3422	FALSE	FALSE	FALSE	FALSE	FALSE	FALSE	TRUE	FALSE
AP2M1	746	FALSE	FALSE	FALSE	FALSE	TRUE	FALSE	FALSE	TRUE
AP3B1	1274	TRUE	TRUE	TRUE	TRUE	TRUE	TRUE	TRUE	TRUE
AP3B2	909	FALSE	TRUE	FALSE	TRUE	FALSE	FALSE	FALSE	FALSE
AP3B2	1063	TRUE	FALSE	TRUE	FALSE	FALSE	FALSE	FALSE	FALSE
AP3D1	27	FALSE	TRUE	FALSE	TRUE	FALSE	FALSE	FALSE	FALSE
AP3M2	2499	TRUE	TRUE	TRUE	TRUE	FALSE	FALSE	FALSE	FALSE
AP4B1	476	FALSE	FALSE	FALSE	FALSE	TRUE	FALSE	FALSE	FALSE
AP4E1	148	TRUE	TRUE	TRUE	TRUE	FALSE	FALSE	FALSE	FALSE
AP4E1	6502	FALSE	FALSE	FALSE	FALSE	FALSE	TRUE	TRUE	TRUE
AP5B1	64	FALSE	TRUE	FALSE	TRUE	FALSE	FALSE	FALSE	FALSE
AP5B1	271	TRUE	FALSE	FALSE	TRUE	FALSE	FALSE	FALSE	TRUE
AP5M1	2286	TRUE	TRUE	TRUE	TRUE	TRUE	TRUE	TRUE	TRUE
AP5Z1	220	FALSE	TRUE	FALSE	TRUE	FALSE	FALSE	FALSE	FALSE
APAF1	3140	TRUE	TRUE	TRUE	TRUE	TRUE	TRUE	TRUE	TRUE
APBA1	3191	FALSE	TRUE	FALSE	TRUE	TRUE	FALSE	FALSE	TRUE
APBA3	562	FALSE	FALSE	FALSE	FALSE	FALSE	FALSE	TRUE	FALSE
APBA3	1606	TRUE	FALSE	TRUE	FALSE	FALSE	FALSE	FALSE	FALSE
APBB1IP	1034	TRUE	TRUE	TRUE	TRUE	FALSE	FALSE	FALSE	FALSE
APBB1IP	1041	FALSE	TRUE	FALSE	FALSE	FALSE	FALSE	FALSE	FALSE
APBB2	1658	FALSE	FALSE	FALSE	FALSE	TRUE	FALSE	FALSE	FALSE
APBB2	4218	TRUE	TRUE	TRUE	TRUE	FALSE	FALSE	FALSE	FALSE
APC	8302	TRUE	TRUE	TRUE	TRUE	TRUE	TRUE	TRUE	TRUE
APC2	1074	FALSE	FALSE	FALSE	FALSE	FALSE	TRUE	TRUE	TRUE
APCDD1	2947	FALSE	FALSE	FALSE	FALSE	TRUE	TRUE	FALSE	TRUE
APEX2	2065	TRUE	TRUE	TRUE	TRUE	FALSE	FALSE	FALSE	FALSE
API5	817	TRUE	TRUE	TRUE	TRUE	FALSE	FALSE	FALSE	FALSE
APLP1	727	FALSE	FALSE	FALSE	FALSE	TRUE	TRUE	TRUE	TRUE
APLP1	1941	TRUE	FALSE	TRUE	FALSE	FALSE	FALSE	FALSE	FALSE
APLP2	94	TRUE	TRUE	TRUE	TRUE	FALSE	FALSE	FALSE	FALSE
APOB	8106	FALSE	TRUE	FALSE	TRUE	FALSE	TRUE	FALSE	TRUE
APOBEC3F	622	TRUE	TRUE	TRUE	TRUE	TRUE	TRUE	TRUE	TRUE
APOE	810	FALSE	FALSE	FALSE	FALSE	TRUE	TRUE	TRUE	TRUE
APP	1971	TRUE	TRUE	TRUE	TRUE	TRUE	TRUE	TRUE	TRUE
APPL1	2077	TRUE	TRUE	TRUE	TRUE	FALSE	FALSE	FALSE	FALSE
APPL1	2078	TRUE	TRUE	TRUE	TRUE	TRUE	TRUE	TRUE	TRUE
APRT	3480	TRUE	TRUE	TRUE	TRUE	TRUE	TRUE	TRUE	TRUE
AQP2	1016	FALSE	TRUE	FALSE	TRUE	FALSE	FALSE	FALSE	FALSE
AQP2	3955	FALSE	FALSE	FALSE	FALSE	FALSE	TRUE	FALSE	TRUE
AQR	4049	FALSE	TRUE	FALSE	TRUE	TRUE	FALSE	FALSE	FALSE
AQR	4626	FALSE	FALSE	FALSE	FALSE	TRUE	TRUE	TRUE	TRUE
AQR	4627	TRUE	FALSE	TRUE	FALSE	FALSE	FALSE	TRUE	FALSE
AR	2095	FALSE	TRUE	FALSE	TRUE	FALSE	FALSE	FALSE	FALSE
ARAF	1391	TRUE	TRUE	TRUE	TRUE	TRUE	FALSE	FALSE	FALSE
ARAP1	1932	TRUE	TRUE	TRUE	TRUE	TRUE	TRUE	TRUE	TRUE
ARAP1	4650	TRUE	TRUE	TRUE	TRUE	FALSE	FALSE	FALSE	FALSE
ARAP2	1964	FALSE	FALSE	FALSE	FALSE	FALSE	FALSE	FALSE	TRUE
ARAP3	4020	FALSE	FALSE	FALSE	FALSE	TRUE	TRUE	TRUE	TRUE
ARAP3	5329	TRUE	TRUE	TRUE	TRUE	TRUE	TRUE	FALSE	TRUE
ARCN1	4140	TRUE	TRUE	TRUE	TRUE	FALSE	FALSE	FALSE	FALSE
AREG	853	TRUE	FALSE	FALSE	FALSE	TRUE	FALSE	TRUE	TRUE
AREL1	2727	TRUE	TRUE	TRUE	TRUE	FALSE	FALSE	FALSE	FALSE
ARF5	396	TRUE	TRUE	TRUE	TRUE	FALSE	FALSE	FALSE	FALSE
ARFGAP1	1876	TRUE	TRUE	FALSE	TRUE	FALSE	FALSE	FALSE	FALSE
ARFGAP1	4142	FALSE	TRUE	FALSE	TRUE	FALSE	TRUE	FALSE	FALSE
ARFGAP3	2423	TRUE	TRUE	TRUE	TRUE	TRUE	TRUE	TRUE	TRUE
ARFGEF1	315	TRUE	FALSE	TRUE	FALSE	TRUE	FALSE	FALSE	FALSE
ARFGEF1	330	TRUE	TRUE	TRUE	TRUE	FALSE	FALSE	FALSE	FALSE
ARFGEF1	844	FALSE	FALSE	FALSE	FALSE	FALSE	FALSE	TRUE	FALSE
ARFGEF1	1673	TRUE	TRUE	TRUE	TRUE	FALSE	TRUE	FALSE	FALSE
ARFGEF2	1473	TRUE	FALSE	TRUE	TRUE	TRUE	TRUE	FALSE	FALSE
ARFGEF2	6644	FALSE	FALSE	FALSE	FALSE	FALSE	TRUE	FALSE	FALSE
ARFGEF3	3041	TRUE	TRUE	TRUE	FALSE	FALSE	FALSE	FALSE	FALSE
ARFGEF3	5719	TRUE	TRUE	FALSE	TRUE	TRUE	FALSE	FALSE	FALSE
ARFIP1	3600	TRUE	TRUE	TRUE	TRUE	TRUE	TRUE	TRUE	TRUE
ARFRP1	3605	TRUE	TRUE	TRUE	TRUE	TRUE	TRUE	TRUE	TRUE
ARHGAP1	1598	FALSE	TRUE	FALSE	TRUE	TRUE	FALSE	FALSE	FALSE
ARHGAP1	3455	FALSE	FALSE	TRUE	FALSE	FALSE	FALSE	FALSE	FALSE
ARHGAP1	3456	TRUE	TRUE	FALSE	TRUE	FALSE	FALSE	FALSE	FALSE
ARHGAP10	2163	TRUE	TRUE	TRUE	TRUE	FALSE	FALSE	FALSE	FALSE
ARHGAP10	2728	FALSE	FALSE	FALSE	FALSE	TRUE	FALSE	FALSE	FALSE
ARHGAP11A	296	FALSE	FALSE	FALSE	FALSE	FALSE	TRUE	FALSE	TRUE
ARHGAP11A	851	FALSE	FALSE	FALSE	FALSE	TRUE	FALSE	FALSE	FALSE
ARHGAP11A	5209	TRUE	TRUE	TRUE	TRUE	TRUE	TRUE	TRUE	FALSE
ARHGAP12	80	TRUE	FALSE	FALSE	FALSE	FALSE	FALSE	FALSE	FALSE
ARHGAP12	1791	FALSE	FALSE	FALSE	FALSE	TRUE	FALSE	TRUE	TRUE
ARHGAP12	2544	FALSE	FALSE	FALSE	FALSE	TRUE	TRUE	TRUE	FALSE
ARHGAP17	731	FALSE	TRUE	FALSE	TRUE	FALSE	FALSE	FALSE	FALSE
ARHGAP17	1533	FALSE	FALSE	FALSE	FALSE	TRUE	FALSE	TRUE	TRUE
ARHGAP18	233	TRUE	TRUE	TRUE	TRUE	TRUE	TRUE	FALSE	FALSE
ARHGAP18	3329	FALSE	FALSE	FALSE	TRUE	FALSE	FALSE	FALSE	FALSE
ARHGAP20	3282	TRUE	FALSE	TRUE	FALSE	FALSE	FALSE	FALSE	FALSE
ARHGAP20	4030	FALSE	FALSE	FALSE	FALSE	FALSE	FALSE	TRUE	FALSE
ARHGAP21	1707	FALSE	FALSE	FALSE	FALSE	FALSE	FALSE	TRUE	FALSE
ARHGAP21	4407	FALSE	TRUE	FALSE	TRUE	FALSE	FALSE	FALSE	TRUE
ARHGAP23	2364	TRUE	FALSE	TRUE	FALSE	FALSE	FALSE	FALSE	FALSE
ARHGAP23	4007	TRUE	TRUE	TRUE	FALSE	TRUE	FALSE	FALSE	TRUE
ARHGAP24	2645	FALSE	FALSE	FALSE	FALSE	TRUE	FALSE	FALSE	FALSE
ARHGAP26	201	TRUE	TRUE	TRUE	TRUE	TRUE	FALSE	FALSE	FALSE
ARHGAP29	2604	TRUE	TRUE	TRUE	TRUE	FALSE	FALSE	FALSE	FALSE
ARHGAP29	3868	FALSE	FALSE	FALSE	FALSE	TRUE	FALSE	FALSE	TRUE
ARHGAP29	5203	TRUE	TRUE	TRUE	TRUE	TRUE	FALSE	FALSE	FALSE
ARHGAP31	2063	FALSE	TRUE	FALSE	FALSE	FALSE	FALSE	FALSE	FALSE
ARHGAP32	4586	TRUE	TRUE	TRUE	TRUE	TRUE	TRUE	TRUE	TRUE
ARHGAP33	2910	TRUE	FALSE	TRUE	FALSE	FALSE	FALSE	FALSE	FALSE
ARHGAP35	3005	FALSE	FALSE	FALSE	FALSE	FALSE	TRUE	FALSE	TRUE
ARHGAP35	3122	FALSE	FALSE	FALSE	FALSE	FALSE	FALSE	TRUE	FALSE
ARHGAP35	3123	TRUE	TRUE	TRUE	TRUE	TRUE	FALSE	TRUE	FALSE
ARHGAP39	3172	FALSE	TRUE	FALSE	TRUE	TRUE	TRUE	TRUE	TRUE
ARHGAP44	3129	FALSE	FALSE	FALSE	FALSE	TRUE	TRUE	FALSE	TRUE
ARHGAP44	4833	TRUE	TRUE	TRUE	TRUE	FALSE	FALSE	FALSE	FALSE
ARHGAP45	2269	FALSE	FALSE	FALSE	FALSE	TRUE	FALSE	FALSE	FALSE
ARHGAP5	625	TRUE	TRUE	TRUE	TRUE	FALSE	FALSE	FALSE	FALSE
ARHGAP5	2083	FALSE	FALSE	FALSE	FALSE	TRUE	TRUE	TRUE	TRUE
ARHGAP5	4079	TRUE	TRUE	TRUE	TRUE	TRUE	TRUE	FALSE	TRUE
ARHGAP6	1403	TRUE	TRUE	FALSE	TRUE	TRUE	FALSE	TRUE	FALSE
ARHGAP9	1003	TRUE	TRUE	TRUE	TRUE	FALSE	FALSE	FALSE	FALSE
ARHGDIA	445	TRUE	TRUE	FALSE	TRUE	TRUE	TRUE	TRUE	TRUE
ARHGDIA	1190	FALSE	TRUE	FALSE	TRUE	FALSE	FALSE	FALSE	FALSE
ARHGEF10	2099	FALSE	TRUE	FALSE	FALSE	FALSE	TRUE	TRUE	TRUE
ARHGEF10	4747	TRUE	TRUE	FALSE	TRUE	FALSE	FALSE	FALSE	TRUE
ARHGEF10	4803	TRUE	FALSE	TRUE	FALSE	FALSE	FALSE	FALSE	FALSE
ARHGEF10L	1162	TRUE	TRUE	TRUE	TRUE	FALSE	FALSE	FALSE	FALSE
ARHGEF10L	2924	FALSE	FALSE	FALSE	FALSE	TRUE	FALSE	FALSE	TRUE
ARHGEF11	4444	TRUE	TRUE	TRUE	TRUE	FALSE	FALSE	TRUE	FALSE
ARHGEF12	7324	TRUE	FALSE	TRUE	FALSE	TRUE	TRUE	FALSE	TRUE
ARHGEF15	555	TRUE	TRUE	FALSE	FALSE	FALSE	FALSE	FALSE	FALSE
ARHGEF17	104	TRUE	TRUE	TRUE	TRUE	FALSE	FALSE	FALSE	TRUE
ARHGEF17	106	FALSE	FALSE	FALSE	FALSE	TRUE	TRUE	TRUE	TRUE
ARHGEF19	453	TRUE	TRUE	FALSE	TRUE	FALSE	FALSE	FALSE	FALSE
ARHGEF2	366	TRUE	FALSE	FALSE	FALSE	FALSE	FALSE	FALSE	FALSE
ARHGEF2	4676	FALSE	TRUE	TRUE	TRUE	TRUE	FALSE	TRUE	TRUE
ARHGEF26	4251	TRUE	FALSE	TRUE	FALSE	FALSE	FALSE	FALSE	FALSE
ARHGEF28	1060	TRUE	TRUE	TRUE	TRUE	TRUE	TRUE	TRUE	TRUE
ARHGEF3	2293	FALSE	FALSE	FALSE	FALSE	TRUE	TRUE	TRUE	FALSE
ARHGEF3	4555	TRUE	TRUE	TRUE	TRUE	FALSE	FALSE	FALSE	FALSE
ARHGEF39	2170	TRUE	TRUE	TRUE	TRUE	TRUE	FALSE	FALSE	FALSE
ARHGEF5	921	TRUE	FALSE	TRUE	FALSE	FALSE	FALSE	FALSE	FALSE
ARHGEF6	2385	FALSE	TRUE	FALSE	TRUE	TRUE	TRUE	TRUE	TRUE
ARHGEF7	2259	TRUE	TRUE	TRUE	TRUE	TRUE	TRUE	TRUE	TRUE
ARHGEF9	2945	TRUE	TRUE	TRUE	TRUE	TRUE	TRUE	TRUE	TRUE
ARID1A	1990	FALSE	FALSE	FALSE	FALSE	FALSE	FALSE	FALSE	TRUE
ARID1A	5591	TRUE	TRUE	FALSE	TRUE	FALSE	FALSE	FALSE	FALSE
ARID1A	6195	FALSE	TRUE	FALSE	TRUE	FALSE	FALSE	FALSE	FALSE
ARID1B	2864	TRUE	TRUE	TRUE	TRUE	FALSE	TRUE	FALSE	FALSE
ARID1B	8309	FALSE	FALSE	FALSE	FALSE	TRUE	TRUE	TRUE	TRUE
ARID3B	3845	FALSE	TRUE	FALSE	TRUE	TRUE	FALSE	TRUE	TRUE
ARID4A	3040	TRUE	TRUE	TRUE	TRUE	TRUE	TRUE	TRUE	TRUE
ARID4B	54	TRUE	TRUE	TRUE	TRUE	TRUE	FALSE	FALSE	TRUE
ARID4B	3114	FALSE	TRUE	FALSE	TRUE	FALSE	TRUE	TRUE	TRUE
ARIH1	206	TRUE	FALSE	TRUE	FALSE	TRUE	TRUE	FALSE	FALSE
ARIH1	208	TRUE	TRUE	TRUE	TRUE	FALSE	FALSE	TRUE	FALSE
ARIH2	1033	FALSE	FALSE	FALSE	FALSE	TRUE	TRUE	TRUE	TRUE
ARL1	246	TRUE	TRUE	TRUE	TRUE	TRUE	FALSE	FALSE	FALSE
ARL13B	812	FALSE	FALSE	FALSE	FALSE	TRUE	FALSE	FALSE	FALSE
ARL13B	2567	FALSE	FALSE	FALSE	TRUE	FALSE	FALSE	FALSE	FALSE
ARL14EP	726	FALSE	TRUE	FALSE	TRUE	TRUE	TRUE	TRUE	TRUE
ARL15	3562	TRUE	TRUE	FALSE	TRUE	TRUE	FALSE	TRUE	TRUE
ARL2BP	247	TRUE	FALSE	TRUE	FALSE	FALSE	FALSE	FALSE	FALSE
ARL2BP	248	TRUE	TRUE	TRUE	TRUE	TRUE	FALSE	TRUE	FALSE
ARL6	2372	FALSE	TRUE	FALSE	TRUE	TRUE	TRUE	TRUE	TRUE
ARL6IP5	299	FALSE	FALSE	FALSE	FALSE	FALSE	TRUE	TRUE	FALSE
ARL6IP6	47	TRUE	FALSE	TRUE	FALSE	FALSE	FALSE	FALSE	FALSE
ARL6IP6	135	FALSE	TRUE	FALSE	TRUE	FALSE	FALSE	FALSE	FALSE
ARL8B	501	TRUE	TRUE	TRUE	TRUE	TRUE	FALSE	FALSE	FALSE
ARMC8	305	FALSE	FALSE	TRUE	FALSE	FALSE	FALSE	FALSE	FALSE
ARMC8	1709	FALSE	TRUE	FALSE	FALSE	FALSE	FALSE	FALSE	FALSE
ARMC8	2332	FALSE	FALSE	FALSE	FALSE	TRUE	FALSE	FALSE	FALSE
ARMC9	2202	TRUE	TRUE	TRUE	TRUE	TRUE	TRUE	TRUE	TRUE
ARMCX4	6246	TRUE	TRUE	TRUE	TRUE	TRUE	TRUE	TRUE	TRUE
ARMH3	1065	TRUE	TRUE	TRUE	TRUE	FALSE	FALSE	FALSE	FALSE
ARMH3	2951	TRUE	TRUE	TRUE	TRUE	FALSE	FALSE	FALSE	FALSE
ARMT1	546	TRUE	TRUE	TRUE	TRUE	FALSE	TRUE	FALSE	FALSE
ARMT1	2291	FALSE	FALSE	FALSE	FALSE	TRUE	FALSE	FALSE	FALSE
ARNT2	896	TRUE	FALSE	TRUE	FALSE	FALSE	FALSE	FALSE	FALSE
ARNTL	1234	TRUE	TRUE	TRUE	TRUE	TRUE	FALSE	FALSE	FALSE
ARNTL	1235	FALSE	FALSE	FALSE	FALSE	FALSE	TRUE	FALSE	FALSE
ARNTL2	106	FALSE	TRUE	FALSE	TRUE	FALSE	FALSE	FALSE	FALSE
ARNTL2	977	TRUE	FALSE	TRUE	FALSE	FALSE	FALSE	FALSE	FALSE
ARPC1B	1181	FALSE	FALSE	FALSE	FALSE	TRUE	FALSE	TRUE	TRUE
ARPC4	1528	FALSE	FALSE	FALSE	FALSE	FALSE	TRUE	FALSE	FALSE
ARPC5	30	TRUE	TRUE	FALSE	TRUE	FALSE	FALSE	FALSE	FALSE
ARPP21	2698	FALSE	FALSE	FALSE	FALSE	FALSE	TRUE	FALSE	FALSE
ARRDC1	896	FALSE	TRUE	FALSE	FALSE	FALSE	FALSE	FALSE	FALSE
ARRDC1	3533	TRUE	FALSE	TRUE	FALSE	FALSE	FALSE	FALSE	FALSE
ARRDC1	3537	TRUE	FALSE	FALSE	FALSE	TRUE	TRUE	TRUE	TRUE
ARRDC2	925	FALSE	FALSE	FALSE	FALSE	TRUE	TRUE	FALSE	FALSE
ARSA	2209	FALSE	FALSE	FALSE	FALSE	TRUE	FALSE	FALSE	FALSE
ARSA	3800	TRUE	TRUE	TRUE	TRUE	FALSE	FALSE	FALSE	FALSE
ARSB	692	TRUE	TRUE	TRUE	TRUE	TRUE	TRUE	TRUE	FALSE
ARSB	693	TRUE	FALSE	FALSE	FALSE	FALSE	FALSE	FALSE	FALSE
ARSD	4932	FALSE	FALSE	FALSE	FALSE	FALSE	FALSE	TRUE	TRUE
ARSF	220	FALSE	TRUE	FALSE	FALSE	TRUE	TRUE	TRUE	FALSE
ARSK	2670	TRUE	FALSE	TRUE	FALSE	FALSE	FALSE	FALSE	FALSE
ARVCF	1942	FALSE	FALSE	TRUE	FALSE	FALSE	FALSE	FALSE	FALSE
ARVCF	2224	FALSE	TRUE	FALSE	TRUE	TRUE	FALSE	TRUE	TRUE
ASAP1	5282	TRUE	TRUE	TRUE	TRUE	FALSE	FALSE	FALSE	FALSE
ASAP2	1487	FALSE	FALSE	FALSE	FALSE	TRUE	FALSE	FALSE	FALSE
ASAP3	699	TRUE	TRUE	TRUE	TRUE	TRUE	TRUE	TRUE	FALSE
ASB1	552	TRUE	TRUE	TRUE	TRUE	FALSE	FALSE	FALSE	FALSE
ASB2	2213	TRUE	TRUE	TRUE	TRUE	TRUE	TRUE	TRUE	TRUE
ASB7	2854	TRUE	TRUE	TRUE	TRUE	TRUE	TRUE	TRUE	TRUE
ASCC2	1325	TRUE	FALSE	TRUE	FALSE	FALSE	FALSE	FALSE	FALSE
ASCC3	5007	TRUE	TRUE	TRUE	TRUE	TRUE	TRUE	TRUE	TRUE
ASH1L	9372	FALSE	FALSE	FALSE	FALSE	TRUE	TRUE	FALSE	FALSE
ASH1L	10671	FALSE	FALSE	FALSE	TRUE	FALSE	TRUE	FALSE	FALSE
ASIC1	2218	TRUE	TRUE	TRUE	TRUE	FALSE	TRUE	TRUE	TRUE
ASMTL	1097	TRUE	FALSE	TRUE	FALSE	FALSE	FALSE	FALSE	FALSE
ASMTL	2981	TRUE	TRUE	FALSE	TRUE	TRUE	TRUE	TRUE	TRUE
ASNS	1159	TRUE	TRUE	TRUE	TRUE	FALSE	FALSE	FALSE	FALSE
ASPA	346	TRUE	TRUE	TRUE	TRUE	TRUE	TRUE	TRUE	TRUE
ASPH	5615	TRUE	FALSE	TRUE	FALSE	TRUE	FALSE	FALSE	FALSE
ASPHD1	183	FALSE	TRUE	FALSE	TRUE	TRUE	FALSE	TRUE	FALSE
ASPHD2	169	TRUE	TRUE	TRUE	TRUE	FALSE	FALSE	FALSE	FALSE
ASPHD2	1705	FALSE	FALSE	FALSE	FALSE	TRUE	TRUE	FALSE	TRUE
ASPM	2862	FALSE	TRUE	FALSE	FALSE	FALSE	FALSE	FALSE	FALSE
ASPM	3665	TRUE	TRUE	TRUE	TRUE	FALSE	FALSE	FALSE	FALSE
ASPM	8058	FALSE	FALSE	FALSE	FALSE	FALSE	TRUE	FALSE	TRUE
ASPM	8060	FALSE	FALSE	FALSE	FALSE	TRUE	TRUE	TRUE	FALSE
ASRGL1	2224	TRUE	TRUE	TRUE	TRUE	FALSE	FALSE	TRUE	FALSE
ASTN1	3078	TRUE	FALSE	FALSE	FALSE	FALSE	FALSE	FALSE	FALSE
ASTN2	2020	TRUE	TRUE	TRUE	TRUE	TRUE	TRUE	TRUE	FALSE
ASXL1	49	TRUE	TRUE	TRUE	TRUE	FALSE	FALSE	FALSE	FALSE
ASXL1	1118	TRUE	TRUE	TRUE	TRUE	TRUE	TRUE	TRUE	TRUE
ATAD2	378	TRUE	FALSE	TRUE	FALSE	FALSE	TRUE	FALSE	FALSE
ATAD2B	165	TRUE	TRUE	TRUE	TRUE	FALSE	FALSE	FALSE	FALSE
ATAD2B	2229	FALSE	FALSE	FALSE	FALSE	FALSE	FALSE	TRUE	FALSE
ATAD5	1013	TRUE	TRUE	FALSE	TRUE	FALSE	FALSE	FALSE	FALSE
ATAD5	4348	FALSE	FALSE	FALSE	FALSE	TRUE	TRUE	TRUE	TRUE
ATF3	70	FALSE	FALSE	FALSE	FALSE	FALSE	TRUE	FALSE	FALSE
ATF3	107	TRUE	TRUE	TRUE	TRUE	FALSE	FALSE	TRUE	FALSE
ATF4	208	FALSE	TRUE	FALSE	TRUE	FALSE	FALSE	FALSE	FALSE
ATF6B	2670	TRUE	TRUE	TRUE	TRUE	TRUE	TRUE	FALSE	FALSE
ATF7	446	FALSE	TRUE	FALSE	TRUE	FALSE	FALSE	FALSE	FALSE
ATF7IP	333	TRUE	TRUE	TRUE	TRUE	FALSE	FALSE	FALSE	FALSE
ATF7IP2	3182	FALSE	TRUE	FALSE	TRUE	FALSE	FALSE	FALSE	FALSE
ATG101	1135	TRUE	FALSE	FALSE	FALSE	FALSE	FALSE	FALSE	FALSE
ATG14	198	TRUE	FALSE	TRUE	FALSE	FALSE	FALSE	FALSE	FALSE
ATG14	1909	FALSE	FALSE	FALSE	TRUE	FALSE	TRUE	FALSE	FALSE
ATG16L1	200	FALSE	FALSE	FALSE	FALSE	FALSE	TRUE	TRUE	FALSE
ATG16L1	1905	TRUE	TRUE	TRUE	TRUE	TRUE	TRUE	FALSE	TRUE
ATG16L1	5084	FALSE	TRUE	FALSE	TRUE	FALSE	FALSE	TRUE	FALSE
ATG2A	583	TRUE	TRUE	TRUE	TRUE	TRUE	TRUE	TRUE	TRUE
ATG2A	2946	FALSE	FALSE	FALSE	TRUE	FALSE	FALSE	FALSE	FALSE
ATG2A	3924	FALSE	FALSE	FALSE	FALSE	TRUE	TRUE	TRUE	FALSE
ATG2A	5014	TRUE	TRUE	TRUE	TRUE	FALSE	FALSE	FALSE	FALSE
ATG2B	67	TRUE	TRUE	TRUE	TRUE	FALSE	FALSE	FALSE	FALSE
ATG2B	2538	FALSE	FALSE	FALSE	FALSE	TRUE	TRUE	TRUE	TRUE
ATG2B	2542	TRUE	FALSE	TRUE	FALSE	FALSE	FALSE	FALSE	FALSE
ATG4B	1295	TRUE	TRUE	FALSE	TRUE	TRUE	FALSE	FALSE	TRUE
ATG4B	1373	TRUE	FALSE	FALSE	FALSE	FALSE	FALSE	FALSE	FALSE
ATG4B	1374	FALSE	FALSE	TRUE	FALSE	FALSE	FALSE	FALSE	FALSE
ATG4B	2602	TRUE	FALSE	TRUE	FALSE	FALSE	FALSE	FALSE	FALSE
ATG9B	578	FALSE	TRUE	FALSE	TRUE	FALSE	TRUE	TRUE	FALSE
ATL2	755	FALSE	FALSE	FALSE	FALSE	FALSE	TRUE	TRUE	FALSE
ATL3	206	FALSE	TRUE	FALSE	TRUE	FALSE	FALSE	FALSE	FALSE
ATM	11601	TRUE	TRUE	TRUE	TRUE	FALSE	FALSE	FALSE	FALSE
ATMIN	3873	FALSE	FALSE	FALSE	FALSE	TRUE	TRUE	TRUE	TRUE
ATP10A	5593	FALSE	FALSE	FALSE	FALSE	TRUE	FALSE	FALSE	FALSE
ATP10B	3293	FALSE	FALSE	FALSE	FALSE	TRUE	TRUE	TRUE	TRUE
ATP10B	3610	TRUE	FALSE	TRUE	FALSE	FALSE	FALSE	FALSE	FALSE
ATP10D	487	TRUE	TRUE	TRUE	TRUE	TRUE	TRUE	TRUE	TRUE
ATP10D	7482	FALSE	FALSE	FALSE	FALSE	TRUE	FALSE	TRUE	FALSE
ATP11A	1794	TRUE	FALSE	FALSE	FALSE	TRUE	TRUE	TRUE	TRUE
ATP11A	1795	FALSE	TRUE	FALSE	FALSE	FALSE	FALSE	FALSE	FALSE
ATP11B	3154	TRUE	FALSE	TRUE	TRUE	FALSE	TRUE	TRUE	TRUE
ATP11C	3063	TRUE	TRUE	TRUE	TRUE	TRUE	TRUE	TRUE	TRUE
ATP13A2	2656	FALSE	FALSE	FALSE	FALSE	TRUE	TRUE	TRUE	TRUE
ATP13A2	2819	TRUE	FALSE	TRUE	FALSE	FALSE	FALSE	FALSE	FALSE
ATP13A4	4476	TRUE	TRUE	TRUE	TRUE	FALSE	FALSE	FALSE	TRUE
ATP13A5	2428	FALSE	TRUE	FALSE	FALSE	FALSE	FALSE	FALSE	FALSE
ATP13A5	2845	TRUE	FALSE	FALSE	FALSE	FALSE	FALSE	FALSE	FALSE
ATP1A1	136	TRUE	TRUE	TRUE	TRUE	TRUE	TRUE	TRUE	TRUE
ATP1A2	2286	TRUE	TRUE	TRUE	TRUE	FALSE	FALSE	FALSE	FALSE
ATP1A4	2525	TRUE	TRUE	TRUE	FALSE	TRUE	FALSE	FALSE	FALSE
ATP1B1	698	TRUE	FALSE	TRUE	FALSE	FALSE	FALSE	FALSE	FALSE
ATP1B1	699	TRUE	TRUE	TRUE	TRUE	TRUE	TRUE	FALSE	FALSE
ATP1B1	930	FALSE	FALSE	FALSE	FALSE	FALSE	FALSE	TRUE	FALSE
ATP1B2	880	TRUE	TRUE	TRUE	TRUE	FALSE	FALSE	FALSE	FALSE
ATP1B3	135	TRUE	FALSE	TRUE	FALSE	FALSE	FALSE	TRUE	FALSE
ATP2A1	3589	TRUE	TRUE	TRUE	TRUE	FALSE	FALSE	FALSE	FALSE
ATP2A2	3026	TRUE	TRUE	TRUE	TRUE	TRUE	TRUE	TRUE	TRUE
ATP2A2	3027	TRUE	FALSE	FALSE	FALSE	FALSE	FALSE	FALSE	FALSE
ATP2A2	3030	TRUE	FALSE	TRUE	FALSE	TRUE	FALSE	FALSE	FALSE
ATP2A3	1244	TRUE	FALSE	TRUE	FALSE	TRUE	FALSE	FALSE	FALSE
ATP2B1	3810	TRUE	TRUE	TRUE	TRUE	TRUE	TRUE	TRUE	TRUE
ATP2B1	3811	TRUE	TRUE	TRUE	TRUE	TRUE	FALSE	FALSE	TRUE
ATP2B3	2678	FALSE	FALSE	FALSE	FALSE	FALSE	FALSE	TRUE	TRUE
ATP2B3	2709	FALSE	TRUE	FALSE	FALSE	FALSE	FALSE	FALSE	FALSE
ATP2B4	1970	TRUE	TRUE	TRUE	TRUE	TRUE	TRUE	TRUE	TRUE
ATP2C1	1831	TRUE	TRUE	TRUE	TRUE	FALSE	TRUE	FALSE	FALSE
ATP4A	1656	TRUE	FALSE	TRUE	FALSE	FALSE	FALSE	FALSE	FALSE
ATP4A	2582	FALSE	FALSE	FALSE	FALSE	FALSE	FALSE	FALSE	TRUE
ATP5F1A	1322	TRUE	TRUE	TRUE	TRUE	FALSE	FALSE	FALSE	FALSE
ATP5F1B	528	FALSE	TRUE	TRUE	TRUE	TRUE	TRUE	TRUE	TRUE
ATP5F1C	986	TRUE	TRUE	TRUE	TRUE	FALSE	TRUE	TRUE	TRUE
ATP5PF	61	TRUE	FALSE	TRUE	FALSE	FALSE	FALSE	FALSE	FALSE
ATP5PF	62	FALSE	TRUE	FALSE	TRUE	TRUE	TRUE	TRUE	TRUE
ATP6	265	FALSE	FALSE	FALSE	FALSE	FALSE	TRUE	FALSE	FALSE
ATP6	271	FALSE	TRUE	FALSE	TRUE	FALSE	FALSE	FALSE	FALSE
ATP6	275	TRUE	TRUE	TRUE	TRUE	TRUE	FALSE	FALSE	FALSE
ATP6	531	TRUE	FALSE	TRUE	TRUE	FALSE	FALSE	FALSE	FALSE
ATP6	534	TRUE	FALSE	FALSE	FALSE	FALSE	FALSE	FALSE	FALSE
ATP6	536	FALSE	TRUE	FALSE	TRUE	FALSE	FALSE	FALSE	TRUE
ATP6	537	TRUE	TRUE	TRUE	TRUE	FALSE	FALSE	FALSE	FALSE
ATP6	617	FALSE	FALSE	FALSE	FALSE	FALSE	FALSE	FALSE	TRUE
ATP6V0A1	1237	TRUE	TRUE	TRUE	TRUE	TRUE	TRUE	TRUE	TRUE
ATP6V0A2	2238	FALSE	FALSE	FALSE	FALSE	FALSE	FALSE	TRUE	FALSE
ATP6V0B	230	TRUE	FALSE	FALSE	FALSE	FALSE	FALSE	FALSE	FALSE
ATP6V0D1	58	TRUE	TRUE	TRUE	TRUE	TRUE	TRUE	TRUE	TRUE
ATP6V1A	634	TRUE	TRUE	TRUE	TRUE	TRUE	TRUE	TRUE	TRUE
ATP6V1B2	1517	FALSE	TRUE	FALSE	TRUE	FALSE	FALSE	FALSE	FALSE
ATP6V1B2	3051	TRUE	TRUE	TRUE	TRUE	FALSE	FALSE	FALSE	FALSE
ATP6V1B2	3456	TRUE	FALSE	TRUE	FALSE	FALSE	FALSE	FALSE	FALSE
ATP6V1B2	3974	TRUE	TRUE	TRUE	TRUE	TRUE	FALSE	FALSE	FALSE
ATP6V1B2	3976	TRUE	FALSE	TRUE	FALSE	FALSE	FALSE	FALSE	FALSE
ATP6V1B2	4289	FALSE	FALSE	FALSE	FALSE	TRUE	TRUE	TRUE	TRUE
ATP6V1B2	4504	TRUE	FALSE	TRUE	FALSE	FALSE	FALSE	FALSE	FALSE
ATP6V1H	751	FALSE	FALSE	FALSE	FALSE	FALSE	FALSE	TRUE	FALSE
ATP7A	3091	FALSE	FALSE	FALSE	FALSE	TRUE	TRUE	TRUE	TRUE
ATP7A	5729	TRUE	TRUE	TRUE	TRUE	TRUE	FALSE	FALSE	FALSE
ATP7B	2486	FALSE	TRUE	FALSE	FALSE	FALSE	FALSE	FALSE	FALSE
ATP7B	6432	FALSE	FALSE	FALSE	FALSE	TRUE	TRUE	FALSE	TRUE
ATP7B	6433	FALSE	FALSE	FALSE	FALSE	TRUE	FALSE	TRUE	FALSE
ATP8A1	6312	TRUE	TRUE	TRUE	TRUE	FALSE	FALSE	FALSE	FALSE
ATP8B1	3205	TRUE	FALSE	TRUE	FALSE	FALSE	FALSE	FALSE	FALSE
ATP8B1	5294	FALSE	FALSE	FALSE	FALSE	FALSE	TRUE	TRUE	FALSE
ATP8B2	837	TRUE	TRUE	TRUE	TRUE	TRUE	TRUE	TRUE	TRUE
ATP8B2	5123	FALSE	FALSE	FALSE	TRUE	FALSE	FALSE	FALSE	FALSE
ATP8B3	2934	TRUE	TRUE	TRUE	TRUE	TRUE	TRUE	TRUE	TRUE
ATP8B4	3341	TRUE	FALSE	TRUE	FALSE	TRUE	TRUE	TRUE	TRUE
ATP9B	2100	FALSE	FALSE	FALSE	FALSE	TRUE	TRUE	TRUE	TRUE
ATP9B	5357	TRUE	TRUE	TRUE	TRUE	FALSE	FALSE	FALSE	FALSE
ATPSCKMT	267	TRUE	FALSE	TRUE	FALSE	FALSE	FALSE	FALSE	FALSE
ATRIP	527	TRUE	TRUE	TRUE	TRUE	TRUE	TRUE	TRUE	FALSE
ATRN	2019	TRUE	FALSE	TRUE	FALSE	FALSE	FALSE	FALSE	FALSE
ATRN	7576	FALSE	TRUE	FALSE	TRUE	FALSE	TRUE	FALSE	TRUE
ATRNL1	1444	TRUE	FALSE	TRUE	FALSE	FALSE	FALSE	FALSE	FALSE
ATRX	864	TRUE	TRUE	TRUE	TRUE	FALSE	FALSE	FALSE	FALSE
ATRX	5216	FALSE	FALSE	FALSE	FALSE	TRUE	TRUE	TRUE	FALSE
ATRX	7103	FALSE	FALSE	FALSE	FALSE	TRUE	TRUE	TRUE	TRUE
ATXN10	88	TRUE	FALSE	TRUE	FALSE	FALSE	FALSE	FALSE	FALSE
ATXN10	596	FALSE	FALSE	TRUE	FALSE	FALSE	FALSE	FALSE	FALSE
ATXN10	871	FALSE	TRUE	FALSE	TRUE	FALSE	FALSE	FALSE	FALSE
ATXN10	874	TRUE	FALSE	TRUE	FALSE	FALSE	FALSE	FALSE	FALSE
ATXN2	3308	TRUE	FALSE	FALSE	FALSE	FALSE	FALSE	FALSE	FALSE
ATXN2L	2470	TRUE	TRUE	TRUE	TRUE	TRUE	TRUE	TRUE	TRUE
ATXN2L	3518	TRUE	FALSE	TRUE	FALSE	FALSE	FALSE	FALSE	FALSE
ATXN7	1400	TRUE	FALSE	FALSE	FALSE	FALSE	FALSE	FALSE	FALSE
ATXN7L1	5451	TRUE	TRUE	TRUE	TRUE	TRUE	TRUE	TRUE	TRUE
AUH	3140	TRUE	TRUE	TRUE	TRUE	TRUE	TRUE	TRUE	TRUE
AUNIP	1883	FALSE	FALSE	FALSE	FALSE	TRUE	FALSE	FALSE	FALSE
AUP1	286	TRUE	FALSE	TRUE	FALSE	TRUE	FALSE	FALSE	FALSE
AURKAIP1	469	FALSE	FALSE	FALSE	FALSE	TRUE	FALSE	FALSE	FALSE
AURKB	294	TRUE	TRUE	TRUE	TRUE	FALSE	TRUE	TRUE	FALSE
AVIL	4886	TRUE	TRUE	TRUE	TRUE	FALSE	FALSE	FALSE	FALSE
AVL9	6220	TRUE	TRUE	TRUE	FALSE	TRUE	TRUE	TRUE	TRUE
AVPR1A	3085	TRUE	TRUE	TRUE	TRUE	TRUE	FALSE	TRUE	FALSE
AXIN1	2518	FALSE	FALSE	FALSE	FALSE	TRUE	FALSE	FALSE	FALSE
AXL	1843	TRUE	FALSE	TRUE	FALSE	TRUE	FALSE	FALSE	FALSE
AXL	2015	TRUE	FALSE	FALSE	FALSE	TRUE	FALSE	FALSE	FALSE
AZI2	1446	TRUE	FALSE	FALSE	FALSE	FALSE	FALSE	FALSE	FALSE
B3GAT1	147	TRUE	FALSE	TRUE	FALSE	FALSE	FALSE	FALSE	FALSE
B3GLCT	56	TRUE	TRUE	TRUE	TRUE	FALSE	FALSE	TRUE	FALSE
B4GALNT1	3107	TRUE	TRUE	TRUE	TRUE	FALSE	TRUE	FALSE	TRUE
B4GALNT3	146	FALSE	FALSE	TRUE	FALSE	FALSE	FALSE	FALSE	FALSE
B4GALNT4	2721	TRUE	TRUE	TRUE	TRUE	FALSE	FALSE	FALSE	FALSE
B4GALT1	209	TRUE	FALSE	FALSE	FALSE	FALSE	FALSE	FALSE	FALSE
B4GALT1	1394	TRUE	TRUE	FALSE	FALSE	FALSE	FALSE	FALSE	FALSE
B4GALT3	1186	TRUE	TRUE	TRUE	TRUE	TRUE	TRUE	TRUE	TRUE
B4GALT5	745	TRUE	TRUE	TRUE	TRUE	TRUE	TRUE	TRUE	TRUE
B4GALT7	490	FALSE	FALSE	FALSE	FALSE	FALSE	TRUE	TRUE	TRUE
B4GALT7	865	TRUE	FALSE	FALSE	FALSE	FALSE	FALSE	FALSE	FALSE
B4GALT7	866	TRUE	FALSE	TRUE	FALSE	FALSE	FALSE	FALSE	FALSE
BABAM1	146	FALSE	FALSE	FALSE	FALSE	FALSE	FALSE	TRUE	FALSE
BABAM1	147	FALSE	TRUE	FALSE	FALSE	FALSE	FALSE	FALSE	FALSE
BABAM1	1123	FALSE	FALSE	FALSE	FALSE	TRUE	FALSE	FALSE	FALSE
BABAM2	919	FALSE	FALSE	FALSE	FALSE	FALSE	FALSE	FALSE	TRUE
BABAM2	1116	TRUE	TRUE	TRUE	TRUE	FALSE	TRUE	FALSE	FALSE
BACE1	1294	FALSE	TRUE	FALSE	TRUE	FALSE	FALSE	FALSE	FALSE
BACE1	1952	TRUE	FALSE	TRUE	FALSE	TRUE	TRUE	TRUE	TRUE
BACE2	166	FALSE	TRUE	FALSE	TRUE	FALSE	FALSE	FALSE	FALSE
BACE2	181	TRUE	FALSE	FALSE	FALSE	FALSE	FALSE	FALSE	FALSE
BACH1	1780	FALSE	FALSE	FALSE	FALSE	FALSE	TRUE	FALSE	TRUE
BAD	33	TRUE	FALSE	TRUE	FALSE	FALSE	FALSE	FALSE	FALSE
BAG4	350	FALSE	TRUE	TRUE	FALSE	FALSE	FALSE	FALSE	FALSE
BAG4	4415	TRUE	TRUE	FALSE	TRUE	TRUE	TRUE	TRUE	TRUE
BAG5	1462	TRUE	TRUE	TRUE	TRUE	TRUE	FALSE	FALSE	FALSE
BAHCC1	211	FALSE	FALSE	FALSE	FALSE	FALSE	FALSE	FALSE	TRUE
BAHCC1	5588	TRUE	FALSE	FALSE	FALSE	FALSE	FALSE	FALSE	FALSE
BAHD1	1538	TRUE	TRUE	TRUE	TRUE	TRUE	TRUE	TRUE	TRUE
BAIAP2	1389	FALSE	TRUE	FALSE	TRUE	FALSE	FALSE	FALSE	FALSE
BAIAP2	4324	TRUE	FALSE	TRUE	FALSE	FALSE	FALSE	FALSE	FALSE
BAIAP2L1	533	TRUE	TRUE	TRUE	FALSE	FALSE	TRUE	TRUE	FALSE
BAIAP2L2	428	FALSE	TRUE	FALSE	FALSE	FALSE	FALSE	FALSE	FALSE
BAIAP3	2769	TRUE	FALSE	TRUE	FALSE	FALSE	FALSE	FALSE	FALSE
BANP	191	TRUE	TRUE	TRUE	TRUE	FALSE	FALSE	FALSE	FALSE
BANP	1605	TRUE	FALSE	TRUE	FALSE	TRUE	TRUE	TRUE	TRUE
BAP1	125	TRUE	TRUE	TRUE	TRUE	FALSE	FALSE	FALSE	FALSE
BAP1	2257	TRUE	FALSE	FALSE	FALSE	TRUE	TRUE	FALSE	TRUE
BAP1	4233	FALSE	FALSE	FALSE	FALSE	FALSE	FALSE	TRUE	FALSE
BARD1	806	TRUE	FALSE	FALSE	FALSE	FALSE	FALSE	FALSE	FALSE
BARD1	3822	FALSE	FALSE	FALSE	FALSE	TRUE	FALSE	FALSE	FALSE
BARHL1	982	TRUE	FALSE	TRUE	FALSE	FALSE	FALSE	FALSE	FALSE
BAX	943	TRUE	TRUE	TRUE	TRUE	FALSE	TRUE	FALSE	FALSE
BAZ1B	3186	FALSE	TRUE	FALSE	TRUE	TRUE	TRUE	TRUE	TRUE
BAZ2A	1018	TRUE	TRUE	TRUE	TRUE	TRUE	TRUE	TRUE	TRUE
BAZ2A	5714	TRUE	FALSE	TRUE	FALSE	FALSE	FALSE	FALSE	FALSE
BAZ2B	4687	TRUE	TRUE	TRUE	TRUE	TRUE	TRUE	TRUE	TRUE
BBOX1	2913	TRUE	TRUE	TRUE	TRUE	FALSE	FALSE	FALSE	FALSE
BBS2	61	TRUE	TRUE	TRUE	TRUE	FALSE	FALSE	FALSE	FALSE
BBS2	1283	FALSE	TRUE	FALSE	TRUE	FALSE	FALSE	FALSE	FALSE
BBS5	17	TRUE	TRUE	TRUE	TRUE	FALSE	FALSE	FALSE	FALSE
BBX	112	TRUE	TRUE	TRUE	TRUE	TRUE	TRUE	TRUE	TRUE
BCAM	1813	TRUE	TRUE	TRUE	TRUE	TRUE	TRUE	TRUE	FALSE
BCAN	3287	TRUE	FALSE	TRUE	FALSE	FALSE	FALSE	FALSE	FALSE
BCAR1	1723	TRUE	TRUE	TRUE	TRUE	TRUE	TRUE	TRUE	TRUE
BCAT1	275	TRUE	TRUE	TRUE	TRUE	FALSE	FALSE	FALSE	FALSE
BCKDHB	1328	FALSE	TRUE	FALSE	FALSE	TRUE	FALSE	FALSE	FALSE
BCKDK	1737	TRUE	FALSE	TRUE	FALSE	TRUE	FALSE	FALSE	FALSE
BCL10	450	TRUE	TRUE	TRUE	TRUE	TRUE	TRUE	TRUE	TRUE
BCL11B	906	TRUE	TRUE	TRUE	TRUE	FALSE	FALSE	FALSE	FALSE
BCL2L13	1043	TRUE	TRUE	TRUE	FALSE	FALSE	FALSE	FALSE	FALSE
BCL2L2	3234	FALSE	FALSE	FALSE	FALSE	TRUE	FALSE	FALSE	FALSE
BCL2L2	3347	FALSE	FALSE	FALSE	FALSE	FALSE	TRUE	FALSE	TRUE
BCL6B	543	TRUE	FALSE	TRUE	FALSE	FALSE	FALSE	FALSE	FALSE
BCL7A	1821	TRUE	TRUE	TRUE	TRUE	TRUE	FALSE	FALSE	FALSE
BCL7B	423	FALSE	FALSE	FALSE	FALSE	FALSE	FALSE	FALSE	TRUE
BCL9	3680	TRUE	TRUE	TRUE	TRUE	TRUE	TRUE	TRUE	TRUE
BCL9L	317	FALSE	TRUE	FALSE	TRUE	FALSE	FALSE	FALSE	FALSE
BCL9L	2200	FALSE	FALSE	FALSE	FALSE	TRUE	TRUE	TRUE	TRUE
BCL9L	2425	FALSE	FALSE	TRUE	FALSE	FALSE	FALSE	FALSE	FALSE
BCL9L	2426	TRUE	FALSE	TRUE	FALSE	FALSE	FALSE	FALSE	FALSE
BCL9L	2498	FALSE	FALSE	TRUE	FALSE	FALSE	FALSE	FALSE	FALSE
BCL9L	8376	FALSE	TRUE	FALSE	TRUE	FALSE	FALSE	FALSE	FALSE
BCLAF1	567	TRUE	TRUE	TRUE	TRUE	TRUE	TRUE	FALSE	TRUE
BCLAF3	5508	TRUE	FALSE	FALSE	FALSE	FALSE	FALSE	FALSE	FALSE
BCLAF3	6149	FALSE	FALSE	FALSE	FALSE	TRUE	FALSE	FALSE	FALSE
BCLAF3	6576	FALSE	TRUE	FALSE	TRUE	FALSE	FALSE	FALSE	TRUE
BCLAF3	6577	TRUE	FALSE	TRUE	TRUE	FALSE	FALSE	FALSE	FALSE
BCOR	2512	TRUE	FALSE	TRUE	FALSE	FALSE	FALSE	FALSE	FALSE
BCOR	2513	FALSE	FALSE	FALSE	FALSE	TRUE	TRUE	TRUE	FALSE
BCOR	4461	TRUE	TRUE	TRUE	TRUE	TRUE	TRUE	FALSE	TRUE
BCOR	5874	FALSE	FALSE	FALSE	FALSE	TRUE	TRUE	TRUE	TRUE
BCORL1	5082	TRUE	TRUE	TRUE	TRUE	TRUE	TRUE	TRUE	TRUE
BCR	1624	TRUE	FALSE	TRUE	FALSE	FALSE	FALSE	FALSE	FALSE
BCR	4427	FALSE	FALSE	FALSE	FALSE	FALSE	TRUE	FALSE	FALSE
BCR	5513	FALSE	TRUE	FALSE	TRUE	FALSE	FALSE	FALSE	FALSE
BDH2	1712	FALSE	TRUE	FALSE	TRUE	FALSE	FALSE	FALSE	FALSE
BDP1	5893	TRUE	FALSE	TRUE	FALSE	FALSE	FALSE	FALSE	FALSE
BDP1	5895	TRUE	TRUE	TRUE	TRUE	FALSE	FALSE	FALSE	FALSE
BECN1	597	TRUE	TRUE	TRUE	TRUE	FALSE	FALSE	FALSE	FALSE
BECN1	1298	FALSE	FALSE	FALSE	FALSE	FALSE	TRUE	TRUE	TRUE
BECN1	1698	FALSE	FALSE	FALSE	TRUE	FALSE	FALSE	FALSE	FALSE
BEND3	283	TRUE	FALSE	TRUE	FALSE	FALSE	FALSE	FALSE	FALSE
BEND3	1564	TRUE	TRUE	FALSE	TRUE	FALSE	FALSE	FALSE	FALSE
BEND5	1722	TRUE	TRUE	TRUE	TRUE	FALSE	FALSE	FALSE	FALSE
BEND7	195	FALSE	FALSE	FALSE	FALSE	TRUE	TRUE	TRUE	FALSE
BEST1	2877	TRUE	TRUE	TRUE	TRUE	TRUE	TRUE	TRUE	TRUE
BEST4	1217	TRUE	FALSE	TRUE	FALSE	FALSE	FALSE	FALSE	FALSE
BET1	697	FALSE	FALSE	FALSE	FALSE	TRUE	TRUE	FALSE	FALSE
BEX3	107	TRUE	TRUE	TRUE	TRUE	FALSE	TRUE	FALSE	FALSE
BFAR	1725	TRUE	FALSE	FALSE	FALSE	FALSE	FALSE	FALSE	FALSE
BHLHE22	168	TRUE	FALSE	TRUE	FALSE	FALSE	FALSE	FALSE	FALSE
BHLHE40	1975	TRUE	TRUE	FALSE	TRUE	FALSE	FALSE	FALSE	FALSE
BHMT	1248	TRUE	FALSE	TRUE	FALSE	FALSE	FALSE	FALSE	FALSE
BHMT2	2929	FALSE	FALSE	FALSE	FALSE	TRUE	FALSE	FALSE	FALSE
BHMT2	4342	TRUE	FALSE	FALSE	FALSE	FALSE	FALSE	FALSE	FALSE
BICC1	383	TRUE	FALSE	TRUE	FALSE	TRUE	TRUE	TRUE	FALSE
BICD1	202	FALSE	TRUE	FALSE	TRUE	FALSE	FALSE	FALSE	FALSE
BICD2	1449	TRUE	FALSE	TRUE	FALSE	TRUE	FALSE	FALSE	FALSE
BICDL1	1347	FALSE	FALSE	FALSE	FALSE	TRUE	FALSE	TRUE	FALSE
BICRA	1020	TRUE	TRUE	TRUE	TRUE	TRUE	TRUE	TRUE	TRUE
BICRAL	134	TRUE	TRUE	TRUE	TRUE	TRUE	TRUE	TRUE	TRUE
BIN1	36	FALSE	FALSE	FALSE	FALSE	FALSE	TRUE	FALSE	FALSE
BIRC2	870	FALSE	FALSE	FALSE	FALSE	TRUE	FALSE	FALSE	FALSE
BIRC6	1092	TRUE	TRUE	TRUE	TRUE	FALSE	FALSE	FALSE	FALSE
BIRC6	12164	FALSE	FALSE	FALSE	FALSE	TRUE	TRUE	TRUE	TRUE
BLM	2192	TRUE	FALSE	TRUE	FALSE	TRUE	FALSE	FALSE	FALSE
BLM	2193	FALSE	FALSE	FALSE	FALSE	TRUE	TRUE	TRUE	TRUE
BLMH	2187	FALSE	FALSE	FALSE	FALSE	TRUE	TRUE	FALSE	TRUE
BLOC1S2	1555	TRUE	TRUE	TRUE	TRUE	TRUE	TRUE	TRUE	TRUE
BLVRA	4384	FALSE	TRUE	FALSE	TRUE	TRUE	TRUE	TRUE	TRUE
BMF	4219	TRUE	TRUE	TRUE	TRUE	FALSE	TRUE	TRUE	FALSE
BMP1	951	TRUE	TRUE	TRUE	TRUE	TRUE	TRUE	TRUE	FALSE
BMP2	434	FALSE	FALSE	FALSE	FALSE	TRUE	FALSE	TRUE	FALSE
BMP2K	24	FALSE	FALSE	FALSE	FALSE	TRUE	TRUE	FALSE	FALSE
BMP3	4398	FALSE	FALSE	FALSE	FALSE	FALSE	TRUE	TRUE	FALSE
BMP3	5392	TRUE	TRUE	TRUE	TRUE	FALSE	FALSE	FALSE	FALSE
BMPR1A	389	FALSE	TRUE	TRUE	TRUE	FALSE	FALSE	FALSE	FALSE
BMPR1A	2896	FALSE	FALSE	FALSE	FALSE	TRUE	FALSE	FALSE	FALSE
BMPR1A	4399	FALSE	FALSE	FALSE	FALSE	TRUE	TRUE	TRUE	TRUE
BMPR2	1855	TRUE	TRUE	FALSE	TRUE	FALSE	FALSE	FALSE	FALSE
BMPR2	2712	FALSE	FALSE	FALSE	FALSE	TRUE	TRUE	TRUE	TRUE
BNC2	733	FALSE	TRUE	FALSE	TRUE	FALSE	FALSE	FALSE	FALSE
BNIP1	891	FALSE	FALSE	FALSE	FALSE	TRUE	TRUE	FALSE	FALSE
BNIP2	433	FALSE	FALSE	FALSE	FALSE	FALSE	TRUE	FALSE	FALSE
BNIP3	673	TRUE	TRUE	TRUE	TRUE	TRUE	FALSE	FALSE	FALSE
BNIP5	1935	FALSE	TRUE	FALSE	TRUE	FALSE	FALSE	FALSE	FALSE
BOD1L1	10370	FALSE	TRUE	FALSE	TRUE	FALSE	FALSE	FALSE	FALSE
BOK	504	TRUE	TRUE	TRUE	TRUE	FALSE	FALSE	FALSE	FALSE
BOP1	32	TRUE	TRUE	TRUE	TRUE	FALSE	TRUE	TRUE	FALSE
BPGM	3151	TRUE	TRUE	TRUE	TRUE	TRUE	FALSE	FALSE	FALSE
BPHL	3775	FALSE	FALSE	FALSE	FALSE	TRUE	TRUE	TRUE	TRUE
BPNT1	223	FALSE	FALSE	TRUE	FALSE	FALSE	FALSE	FALSE	FALSE
BPNT2	983	TRUE	TRUE	TRUE	TRUE	TRUE	TRUE	FALSE	FALSE
BPTF	1229	TRUE	TRUE	TRUE	TRUE	TRUE	TRUE	TRUE	TRUE
BPTF	1478	TRUE	TRUE	TRUE	TRUE	TRUE	FALSE	FALSE	FALSE
BRAF	563	FALSE	FALSE	FALSE	TRUE	FALSE	FALSE	FALSE	FALSE
BRAT1	1013	TRUE	FALSE	FALSE	FALSE	FALSE	FALSE	FALSE	FALSE
BRCA2	3954	TRUE	TRUE	TRUE	TRUE	TRUE	TRUE	TRUE	TRUE
BRD1	1996	TRUE	TRUE	TRUE	TRUE	TRUE	TRUE	TRUE	TRUE
BRD2	2122	TRUE	TRUE	TRUE	TRUE	TRUE	TRUE	TRUE	TRUE
BRD3	23	FALSE	FALSE	FALSE	FALSE	FALSE	FALSE	FALSE	TRUE
BRD3	105	FALSE	TRUE	FALSE	TRUE	TRUE	FALSE	FALSE	FALSE
BRD7	2913	TRUE	FALSE	FALSE	FALSE	FALSE	FALSE	FALSE	FALSE
BRD7	4842	FALSE	TRUE	FALSE	FALSE	FALSE	FALSE	FALSE	FALSE
BRF1	435	FALSE	TRUE	FALSE	FALSE	FALSE	FALSE	FALSE	FALSE
BRINP1	2165	TRUE	TRUE	TRUE	TRUE	TRUE	TRUE	FALSE	FALSE
BRINP2	407	TRUE	TRUE	TRUE	FALSE	FALSE	FALSE	TRUE	FALSE
BRIP1	1233	TRUE	FALSE	TRUE	FALSE	TRUE	FALSE	TRUE	TRUE
BRPF3	3998	TRUE	TRUE	TRUE	TRUE	TRUE	TRUE	TRUE	TRUE
BRSK1	1010	TRUE	TRUE	TRUE	TRUE	TRUE	TRUE	TRUE	TRUE
BRSK2	601	TRUE	TRUE	TRUE	TRUE	TRUE	TRUE	TRUE	TRUE
BRWD1	3755	TRUE	TRUE	TRUE	TRUE	FALSE	FALSE	FALSE	FALSE
BRWD3	5139	FALSE	FALSE	FALSE	FALSE	TRUE	FALSE	TRUE	FALSE
BSCL2	370	FALSE	FALSE	FALSE	FALSE	TRUE	TRUE	FALSE	FALSE
BSG	1716	FALSE	FALSE	FALSE	FALSE	TRUE	FALSE	TRUE	FALSE
BSG	1783	TRUE	TRUE	TRUE	TRUE	TRUE	FALSE	FALSE	FALSE
BSG	2378	TRUE	TRUE	TRUE	TRUE	FALSE	FALSE	FALSE	FALSE
BSG	2894	TRUE	FALSE	TRUE	TRUE	FALSE	FALSE	FALSE	FALSE
BSN	536	FALSE	FALSE	FALSE	FALSE	TRUE	FALSE	TRUE	TRUE
BSN	2531	TRUE	FALSE	TRUE	FALSE	FALSE	FALSE	FALSE	FALSE
BSN	11131	TRUE	FALSE	FALSE	FALSE	FALSE	FALSE	FALSE	FALSE
BST2	994	FALSE	TRUE	FALSE	TRUE	FALSE	FALSE	FALSE	FALSE
BTAF1	1118	FALSE	TRUE	FALSE	TRUE	TRUE	TRUE	TRUE	TRUE
BTAF1	4157	FALSE	FALSE	FALSE	TRUE	FALSE	FALSE	FALSE	FALSE
BTAF1	6368	TRUE	FALSE	FALSE	FALSE	FALSE	FALSE	FALSE	FALSE
BTBD10	1454	TRUE	FALSE	TRUE	FALSE	FALSE	FALSE	FALSE	FALSE
BTBD2	1462	FALSE	FALSE	FALSE	FALSE	TRUE	FALSE	FALSE	FALSE
BTBD2	2334	TRUE	FALSE	FALSE	FALSE	FALSE	FALSE	FALSE	FALSE
BTBD7	2400	TRUE	TRUE	TRUE	FALSE	FALSE	FALSE	FALSE	FALSE
BTBD8	3733	TRUE	TRUE	TRUE	TRUE	FALSE	FALSE	FALSE	FALSE
BTBD9	1336	FALSE	TRUE	TRUE	FALSE	FALSE	TRUE	TRUE	FALSE
BTF3	204	TRUE	FALSE	FALSE	FALSE	FALSE	FALSE	FALSE	FALSE
BTF3L4	3962	TRUE	TRUE	TRUE	TRUE	TRUE	TRUE	TRUE	TRUE
BTG3	23	TRUE	FALSE	FALSE	FALSE	FALSE	FALSE	FALSE	FALSE
BUB1	2794	FALSE	FALSE	FALSE	FALSE	FALSE	FALSE	TRUE	TRUE
BUB1	2797	TRUE	TRUE	TRUE	TRUE	TRUE	FALSE	FALSE	FALSE
BUB3	1420	FALSE	FALSE	FALSE	FALSE	TRUE	TRUE	FALSE	FALSE
BUD31	173	FALSE	FALSE	FALSE	FALSE	TRUE	TRUE	TRUE	FALSE
BUD31	1808	TRUE	FALSE	TRUE	FALSE	FALSE	FALSE	FALSE	FALSE
BUD31	1809	TRUE	FALSE	TRUE	FALSE	FALSE	FALSE	FALSE	FALSE
BVES	4276	TRUE	TRUE	TRUE	TRUE	TRUE	TRUE	TRUE	TRUE
BYSL	1135	FALSE	FALSE	FALSE	FALSE	TRUE	FALSE	FALSE	FALSE
BZW2	103	FALSE	FALSE	FALSE	FALSE	FALSE	FALSE	TRUE	FALSE
C10orf71	3693	FALSE	FALSE	FALSE	FALSE	FALSE	FALSE	FALSE	TRUE
C10orf88	1030	TRUE	TRUE	TRUE	TRUE	FALSE	FALSE	FALSE	FALSE
C11orf58	1745	TRUE	TRUE	TRUE	TRUE	TRUE	TRUE	FALSE	FALSE
C11orf58	3480	FALSE	TRUE	FALSE	TRUE	FALSE	FALSE	FALSE	FALSE
C11orf80	1453	TRUE	TRUE	TRUE	TRUE	TRUE	TRUE	FALSE	TRUE
C11orf95	185	FALSE	TRUE	FALSE	FALSE	FALSE	FALSE	FALSE	FALSE
C12orf4	1282	TRUE	TRUE	TRUE	TRUE	TRUE	TRUE	TRUE	TRUE
C12orf49	78	TRUE	FALSE	TRUE	TRUE	FALSE	FALSE	FALSE	FALSE
C12orf66	19	TRUE	FALSE	TRUE	FALSE	FALSE	FALSE	FALSE	TRUE
C12orf66	3096	FALSE	TRUE	TRUE	TRUE	FALSE	FALSE	FALSE	FALSE
C14orf93	2473	FALSE	FALSE	TRUE	FALSE	FALSE	FALSE	FALSE	FALSE
C15orf39	436	FALSE	FALSE	FALSE	FALSE	FALSE	TRUE	FALSE	TRUE
C15orf40	325	TRUE	TRUE	TRUE	FALSE	FALSE	FALSE	FALSE	FALSE
C15orf61	37	FALSE	FALSE	FALSE	TRUE	FALSE	FALSE	FALSE	FALSE
C15orf61	3861	FALSE	FALSE	FALSE	FALSE	TRUE	FALSE	FALSE	FALSE
C16orf70	2472	TRUE	TRUE	TRUE	TRUE	TRUE	TRUE	TRUE	TRUE
C16orf71	1310	FALSE	TRUE	FALSE	TRUE	FALSE	FALSE	FALSE	FALSE
C16orf72	424	TRUE	FALSE	FALSE	FALSE	FALSE	FALSE	FALSE	FALSE
C16orf72	1055	FALSE	TRUE	FALSE	FALSE	TRUE	TRUE	TRUE	TRUE
C16orf72	4379	TRUE	TRUE	TRUE	TRUE	FALSE	FALSE	FALSE	FALSE
C16orf72	4810	FALSE	FALSE	FALSE	FALSE	TRUE	TRUE	FALSE	FALSE
C16orf86	2528	TRUE	FALSE	TRUE	FALSE	FALSE	FALSE	FALSE	FALSE
C17orf80	109	TRUE	TRUE	TRUE	TRUE	FALSE	FALSE	FALSE	FALSE
C17orf80	3532	TRUE	FALSE	TRUE	FALSE	FALSE	FALSE	FALSE	FALSE
C18orf25	203	TRUE	TRUE	TRUE	TRUE	FALSE	TRUE	TRUE	TRUE
C18orf32	163	TRUE	FALSE	FALSE	TRUE	FALSE	FALSE	FALSE	FALSE
C18orf32	493	TRUE	FALSE	TRUE	FALSE	FALSE	FALSE	FALSE	FALSE
C18orf54	75	TRUE	TRUE	TRUE	TRUE	FALSE	FALSE	FALSE	FALSE
C18orf54	5491	FALSE	FALSE	FALSE	FALSE	TRUE	TRUE	FALSE	FALSE
C19orf47	2944	TRUE	TRUE	TRUE	TRUE	TRUE	FALSE	TRUE	FALSE
C1QBP	175	FALSE	FALSE	FALSE	FALSE	TRUE	TRUE	FALSE	TRUE
C1QTNF2	29	FALSE	FALSE	FALSE	FALSE	TRUE	TRUE	FALSE	FALSE
C1QTNF2	3142	FALSE	TRUE	FALSE	TRUE	FALSE	FALSE	FALSE	FALSE
C1QTNF6	678	FALSE	FALSE	FALSE	FALSE	TRUE	TRUE	TRUE	TRUE
C1R	1093	TRUE	TRUE	FALSE	FALSE	FALSE	FALSE	FALSE	FALSE
C1RL	604	TRUE	TRUE	TRUE	TRUE	FALSE	FALSE	FALSE	FALSE
C1orf109	3183	TRUE	FALSE	TRUE	FALSE	FALSE	FALSE	FALSE	FALSE
C1orf112	275	FALSE	FALSE	FALSE	FALSE	TRUE	FALSE	TRUE	FALSE
C1orf116	299	TRUE	TRUE	TRUE	TRUE	FALSE	FALSE	FALSE	FALSE
C1orf158	2680	TRUE	FALSE	TRUE	FALSE	FALSE	FALSE	FALSE	FALSE
C1orf158	3105	FALSE	FALSE	FALSE	FALSE	TRUE	FALSE	FALSE	FALSE
C1orf198	441	TRUE	FALSE	TRUE	FALSE	TRUE	FALSE	FALSE	FALSE
C1orf35	759	TRUE	FALSE	TRUE	FALSE	FALSE	FALSE	FALSE	FALSE
C1orf56	764	FALSE	TRUE	FALSE	FALSE	FALSE	FALSE	FALSE	FALSE
C1orf94	124	TRUE	FALSE	FALSE	FALSE	FALSE	FALSE	FALSE	FALSE
C20orf194	5936	TRUE	TRUE	TRUE	TRUE	TRUE	TRUE	TRUE	TRUE
C20orf27	4202	TRUE	TRUE	TRUE	TRUE	TRUE	TRUE	TRUE	TRUE
C2CD2	1724	FALSE	FALSE	FALSE	FALSE	TRUE	FALSE	FALSE	FALSE
C2CD2	2612	FALSE	FALSE	FALSE	FALSE	TRUE	TRUE	FALSE	FALSE
C2CD2	4589	TRUE	TRUE	TRUE	TRUE	FALSE	FALSE	FALSE	FALSE
C2CD3	1796	TRUE	FALSE	TRUE	FALSE	FALSE	FALSE	FALSE	FALSE
C2CD3	7342	TRUE	FALSE	FALSE	FALSE	FALSE	FALSE	FALSE	FALSE
C2CD4C	854	FALSE	FALSE	TRUE	FALSE	FALSE	FALSE	FALSE	FALSE
C2CD5	3919	FALSE	FALSE	FALSE	FALSE	TRUE	FALSE	FALSE	FALSE
C2CD5	3920	TRUE	TRUE	TRUE	TRUE	TRUE	FALSE	FALSE	FALSE
C2orf16	5352	TRUE	TRUE	FALSE	TRUE	TRUE	TRUE	TRUE	TRUE
C2orf42	122	TRUE	TRUE	TRUE	TRUE	FALSE	FALSE	FALSE	FALSE
C2orf42	1815	FALSE	FALSE	FALSE	FALSE	TRUE	TRUE	FALSE	FALSE
C2orf68	58	TRUE	FALSE	TRUE	FALSE	FALSE	FALSE	FALSE	FALSE
C2orf68	1348	FALSE	FALSE	FALSE	FALSE	TRUE	TRUE	TRUE	TRUE
C3orf14	221	FALSE	FALSE	FALSE	FALSE	FALSE	TRUE	FALSE	FALSE
C3orf14	1491	TRUE	FALSE	TRUE	FALSE	FALSE	FALSE	FALSE	FALSE
C5	2966	FALSE	FALSE	FALSE	FALSE	FALSE	FALSE	TRUE	FALSE
C5	2967	FALSE	FALSE	FALSE	FALSE	TRUE	FALSE	FALSE	FALSE
C5	2969	TRUE	TRUE	TRUE	TRUE	FALSE	FALSE	FALSE	FALSE
C5orf15	1168	FALSE	FALSE	FALSE	FALSE	TRUE	FALSE	TRUE	FALSE
C5orf34	2092	TRUE	TRUE	TRUE	TRUE	TRUE	FALSE	FALSE	FALSE
C5orf51	2262	FALSE	FALSE	FALSE	FALSE	FALSE	FALSE	TRUE	FALSE
C5orf51	2263	TRUE	TRUE	TRUE	TRUE	FALSE	FALSE	FALSE	FALSE
C6orf118	3205	FALSE	FALSE	FALSE	TRUE	FALSE	FALSE	FALSE	FALSE
C7	3813	TRUE	TRUE	FALSE	TRUE	FALSE	FALSE	FALSE	FALSE
C7orf26	102	TRUE	FALSE	TRUE	FALSE	FALSE	FALSE	FALSE	FALSE
C7orf50	36	FALSE	FALSE	FALSE	FALSE	FALSE	TRUE	FALSE	FALSE
C8orf37	126	TRUE	TRUE	FALSE	TRUE	FALSE	FALSE	FALSE	FALSE
C9orf131	3205	TRUE	FALSE	FALSE	FALSE	FALSE	FALSE	FALSE	FALSE
C9orf40	185	TRUE	TRUE	TRUE	TRUE	FALSE	FALSE	FALSE	FALSE
C9orf64	395	TRUE	TRUE	TRUE	TRUE	FALSE	FALSE	FALSE	FALSE
C9orf64	885	FALSE	FALSE	FALSE	FALSE	FALSE	TRUE	FALSE	FALSE
C9orf78	1742	FALSE	FALSE	FALSE	FALSE	TRUE	TRUE	TRUE	FALSE
C9orf85	540	TRUE	FALSE	FALSE	FALSE	FALSE	FALSE	FALSE	FALSE
CA12	2875	TRUE	TRUE	TRUE	TRUE	TRUE	TRUE	TRUE	TRUE
CA5B	509	FALSE	FALSE	FALSE	FALSE	TRUE	FALSE	FALSE	FALSE
CAAP1	2403	FALSE	FALSE	FALSE	FALSE	FALSE	TRUE	FALSE	FALSE
CAB39	3401	FALSE	FALSE	FALSE	FALSE	TRUE	FALSE	FALSE	FALSE
CAB39	3607	TRUE	TRUE	TRUE	TRUE	FALSE	TRUE	TRUE	TRUE
CABCOCO1	20	TRUE	TRUE	TRUE	TRUE	TRUE	FALSE	FALSE	TRUE
CABIN1	4456	FALSE	TRUE	FALSE	TRUE	FALSE	FALSE	FALSE	FALSE
CABIN1	4925	TRUE	TRUE	TRUE	TRUE	FALSE	FALSE	FALSE	FALSE
CABIN1	6955	FALSE	FALSE	FALSE	FALSE	TRUE	TRUE	TRUE	TRUE
CABLES2	46	FALSE	FALSE	FALSE	TRUE	FALSE	FALSE	FALSE	FALSE
CACHD1	2007	TRUE	TRUE	TRUE	TRUE	FALSE	FALSE	FALSE	FALSE
CACHD1	3843	FALSE	FALSE	FALSE	FALSE	FALSE	FALSE	TRUE	TRUE
CACHD1	6545	TRUE	FALSE	FALSE	FALSE	FALSE	FALSE	FALSE	FALSE
CACNA1A	1538	TRUE	TRUE	TRUE	TRUE	TRUE	TRUE	TRUE	TRUE
CACNA1B	4839	TRUE	TRUE	TRUE	TRUE	TRUE	TRUE	TRUE	TRUE
CACNA1C	3817	TRUE	TRUE	TRUE	FALSE	TRUE	TRUE	TRUE	TRUE
CACNA1E	2750	TRUE	TRUE	TRUE	TRUE	FALSE	FALSE	FALSE	FALSE
CACNA1E	3578	FALSE	FALSE	FALSE	FALSE	FALSE	TRUE	FALSE	FALSE
CACNA1G	3534	FALSE	FALSE	FALSE	FALSE	FALSE	TRUE	TRUE	TRUE
CACNA1H	36	FALSE	TRUE	FALSE	TRUE	FALSE	FALSE	FALSE	FALSE
CACNA1H	2631	FALSE	FALSE	FALSE	FALSE	FALSE	TRUE	TRUE	FALSE
CACNA1H	7259	TRUE	TRUE	TRUE	TRUE	FALSE	FALSE	FALSE	FALSE
CACNA1I	290	FALSE	FALSE	FALSE	FALSE	TRUE	TRUE	TRUE	TRUE
CACNA1I	6373	TRUE	TRUE	TRUE	TRUE	FALSE	FALSE	FALSE	FALSE
CACNA1S	5608	TRUE	TRUE	FALSE	TRUE	FALSE	TRUE	TRUE	TRUE
CACNA2D1	167	TRUE	FALSE	TRUE	FALSE	FALSE	FALSE	FALSE	FALSE
CACNA2D2	4921	TRUE	TRUE	TRUE	TRUE	FALSE	FALSE	FALSE	FALSE
CACNA2D3	138	TRUE	TRUE	TRUE	TRUE	FALSE	FALSE	FALSE	FALSE
CACNB1	3599	TRUE	TRUE	TRUE	TRUE	TRUE	TRUE	TRUE	TRUE
CACNB3	1216	FALSE	FALSE	FALSE	FALSE	FALSE	FALSE	FALSE	TRUE
CACNB3	1910	FALSE	FALSE	FALSE	FALSE	FALSE	FALSE	FALSE	TRUE
CACNB3	2866	FALSE	TRUE	FALSE	TRUE	FALSE	FALSE	FALSE	FALSE
CACNG3	1246	TRUE	FALSE	TRUE	FALSE	FALSE	FALSE	FALSE	FALSE
CACNG7	1796	TRUE	TRUE	TRUE	TRUE	TRUE	TRUE	FALSE	FALSE
CACNG8	160	TRUE	TRUE	TRUE	TRUE	FALSE	FALSE	FALSE	FALSE
CACUL1	300	TRUE	TRUE	FALSE	TRUE	FALSE	FALSE	FALSE	FALSE
CACUL1	808	FALSE	FALSE	FALSE	FALSE	FALSE	TRUE	TRUE	FALSE
CAD	1136	TRUE	TRUE	TRUE	TRUE	TRUE	FALSE	FALSE	TRUE
CAD	1240	TRUE	TRUE	TRUE	TRUE	FALSE	FALSE	FALSE	FALSE
CADM4	260	TRUE	TRUE	TRUE	TRUE	TRUE	TRUE	TRUE	TRUE
CALD1	1472	FALSE	FALSE	FALSE	FALSE	TRUE	TRUE	FALSE	FALSE
CALHM6	2419	TRUE	FALSE	TRUE	FALSE	FALSE	FALSE	FALSE	FALSE
CALM1	2767	FALSE	FALSE	FALSE	FALSE	FALSE	TRUE	TRUE	FALSE
CALM3	1116	TRUE	TRUE	TRUE	TRUE	TRUE	TRUE	TRUE	TRUE
CALM3	1141	FALSE	FALSE	FALSE	FALSE	FALSE	TRUE	TRUE	FALSE
CALR	250	TRUE	TRUE	TRUE	TRUE	TRUE	TRUE	TRUE	TRUE
CALR	1085	FALSE	FALSE	FALSE	TRUE	FALSE	FALSE	FALSE	FALSE
CALR	1136	TRUE	TRUE	TRUE	TRUE	FALSE	FALSE	FALSE	FALSE
CALR	1138	FALSE	FALSE	TRUE	FALSE	FALSE	FALSE	FALSE	FALSE
CALU	2088	TRUE	TRUE	TRUE	TRUE	TRUE	TRUE	TRUE	TRUE
CAMK1	1513	FALSE	TRUE	FALSE	FALSE	FALSE	FALSE	FALSE	FALSE
CAMK1	1514	TRUE	FALSE	TRUE	FALSE	FALSE	FALSE	FALSE	FALSE
CAMK2B	1557	TRUE	FALSE	FALSE	FALSE	TRUE	TRUE	FALSE	TRUE
CAMLG	1203	TRUE	FALSE	FALSE	FALSE	FALSE	TRUE	TRUE	TRUE
CAMLG	1207	TRUE	TRUE	TRUE	TRUE	TRUE	FALSE	FALSE	TRUE
CAMSAP1	12	TRUE	TRUE	TRUE	TRUE	TRUE	TRUE	TRUE	TRUE
CAMSAP2	71	FALSE	TRUE	FALSE	TRUE	FALSE	FALSE	FALSE	FALSE
CAMSAP2	72	TRUE	FALSE	TRUE	FALSE	TRUE	FALSE	FALSE	FALSE
CAMSAP2	73	TRUE	TRUE	TRUE	TRUE	TRUE	TRUE	TRUE	FALSE
CAMSAP2	1505	FALSE	FALSE	FALSE	FALSE	TRUE	FALSE	TRUE	TRUE
CAMSAP2	6576	FALSE	TRUE	FALSE	TRUE	FALSE	FALSE	FALSE	FALSE
CAMSAP3	2993	FALSE	FALSE	FALSE	FALSE	TRUE	TRUE	FALSE	FALSE
CAMTA1	999	FALSE	FALSE	FALSE	FALSE	TRUE	FALSE	FALSE	FALSE
CAMTA1	2085	FALSE	FALSE	FALSE	FALSE	FALSE	TRUE	TRUE	FALSE
CAMTA1	5498	FALSE	TRUE	FALSE	TRUE	FALSE	FALSE	FALSE	FALSE
CAMTA2	1140	TRUE	TRUE	TRUE	TRUE	TRUE	TRUE	TRUE	TRUE
CAMTA2	4014	FALSE	FALSE	FALSE	FALSE	TRUE	FALSE	FALSE	FALSE
CAND1	581	TRUE	TRUE	TRUE	TRUE	FALSE	FALSE	FALSE	FALSE
CANT1	1007	TRUE	TRUE	TRUE	TRUE	TRUE	FALSE	TRUE	FALSE
CANT1	2579	TRUE	TRUE	TRUE	TRUE	TRUE	FALSE	FALSE	FALSE
CANX	224	FALSE	TRUE	FALSE	TRUE	FALSE	FALSE	FALSE	FALSE
CANX	1209	FALSE	TRUE	FALSE	FALSE	FALSE	FALSE	FALSE	FALSE
CANX	1478	TRUE	TRUE	TRUE	TRUE	FALSE	FALSE	FALSE	FALSE
CANX	2096	TRUE	FALSE	TRUE	FALSE	TRUE	TRUE	TRUE	TRUE
CAP1	913	TRUE	TRUE	TRUE	FALSE	FALSE	FALSE	FALSE	FALSE
CAP1	2583	TRUE	FALSE	FALSE	TRUE	TRUE	TRUE	TRUE	TRUE
CAP1	3321	FALSE	FALSE	FALSE	FALSE	TRUE	FALSE	FALSE	FALSE
CAP2	938	FALSE	TRUE	FALSE	TRUE	FALSE	FALSE	FALSE	FALSE
CAPN1	1720	TRUE	FALSE	TRUE	FALSE	FALSE	FALSE	FALSE	FALSE
CAPN12	117	TRUE	TRUE	TRUE	TRUE	FALSE	TRUE	TRUE	FALSE
CAPN15	2709	FALSE	FALSE	FALSE	FALSE	TRUE	TRUE	FALSE	TRUE
CAPN2	325	FALSE	FALSE	FALSE	FALSE	FALSE	FALSE	FALSE	TRUE
CAPN2	326	FALSE	FALSE	FALSE	FALSE	FALSE	TRUE	FALSE	FALSE
CAPN5	248	TRUE	TRUE	TRUE	TRUE	TRUE	FALSE	FALSE	FALSE
CAPN7	86	TRUE	TRUE	TRUE	TRUE	FALSE	FALSE	FALSE	FALSE
CAPN7	938	FALSE	FALSE	FALSE	FALSE	TRUE	TRUE	TRUE	TRUE
CAPNS1	1226	TRUE	TRUE	TRUE	TRUE	FALSE	TRUE	FALSE	TRUE
CAPRIN1	2527	FALSE	TRUE	FALSE	TRUE	FALSE	FALSE	FALSE	FALSE
CAPRIN1	4594	TRUE	FALSE	TRUE	TRUE	FALSE	FALSE	FALSE	FALSE
CAPRIN2	3944	TRUE	FALSE	TRUE	FALSE	FALSE	FALSE	FALSE	FALSE
CAPRIN2	4118	FALSE	FALSE	TRUE	FALSE	TRUE	TRUE	TRUE	FALSE
CAPZA1	594	FALSE	FALSE	FALSE	FALSE	FALSE	TRUE	FALSE	FALSE
CAPZA2	1500	TRUE	TRUE	TRUE	TRUE	FALSE	FALSE	FALSE	FALSE
CAPZA2	1503	TRUE	TRUE	TRUE	FALSE	FALSE	FALSE	FALSE	FALSE
CARD10	2249	TRUE	TRUE	TRUE	TRUE	TRUE	TRUE	TRUE	TRUE
CARMIL1	249	TRUE	FALSE	TRUE	FALSE	FALSE	FALSE	FALSE	FALSE
CARMIL1	4485	TRUE	TRUE	FALSE	TRUE	TRUE	TRUE	TRUE	TRUE
CARMIL1	6626	FALSE	FALSE	FALSE	FALSE	TRUE	TRUE	TRUE	FALSE
CARMIL3	1219	TRUE	TRUE	TRUE	TRUE	FALSE	FALSE	FALSE	FALSE
CARNMT1	4326	TRUE	TRUE	TRUE	TRUE	FALSE	TRUE	TRUE	TRUE
CASC3	1474	FALSE	FALSE	FALSE	FALSE	TRUE	FALSE	TRUE	TRUE
CASKIN1	3447	TRUE	TRUE	TRUE	TRUE	TRUE	TRUE	TRUE	TRUE
CASKIN2	2510	TRUE	TRUE	TRUE	TRUE	TRUE	TRUE	TRUE	TRUE
CASP9	2878	FALSE	FALSE	FALSE	FALSE	TRUE	FALSE	FALSE	FALSE
CASQ2	986	TRUE	FALSE	TRUE	FALSE	FALSE	FALSE	FALSE	FALSE
CASS4	1110	FALSE	FALSE	FALSE	FALSE	FALSE	FALSE	TRUE	FALSE
CAST	1738	FALSE	FALSE	FALSE	FALSE	TRUE	TRUE	TRUE	TRUE
CASTOR2	470	TRUE	TRUE	TRUE	TRUE	FALSE	TRUE	TRUE	FALSE
CAT	2416	FALSE	FALSE	FALSE	FALSE	TRUE	TRUE	FALSE	TRUE
CAVIN1	823	FALSE	TRUE	FALSE	TRUE	FALSE	FALSE	FALSE	FALSE
CAVIN1	1600	TRUE	TRUE	TRUE	TRUE	TRUE	TRUE	TRUE	TRUE
CBARP	571	TRUE	TRUE	FALSE	TRUE	FALSE	FALSE	FALSE	FALSE
CBLB	183	TRUE	FALSE	FALSE	TRUE	FALSE	FALSE	FALSE	FALSE
CBLL1	1442	TRUE	TRUE	TRUE	TRUE	FALSE	FALSE	FALSE	FALSE
CBLN1	199	TRUE	TRUE	TRUE	TRUE	TRUE	TRUE	TRUE	TRUE
CBX2	2176	TRUE	TRUE	TRUE	TRUE	FALSE	FALSE	FALSE	FALSE
CBX4	495	FALSE	FALSE	FALSE	FALSE	TRUE	TRUE	TRUE	TRUE
CBX4	1792	TRUE	TRUE	TRUE	FALSE	FALSE	FALSE	FALSE	FALSE
CBX4	2388	TRUE	FALSE	TRUE	FALSE	TRUE	FALSE	FALSE	FALSE
CBX6	502	TRUE	FALSE	TRUE	FALSE	FALSE	FALSE	FALSE	FALSE
CBX6	1536	FALSE	FALSE	FALSE	FALSE	TRUE	TRUE	TRUE	TRUE
CBX7	711	TRUE	FALSE	FALSE	FALSE	FALSE	FALSE	FALSE	FALSE
CBX7	4183	TRUE	FALSE	FALSE	FALSE	FALSE	FALSE	FALSE	FALSE
CC2D1A	1058	TRUE	TRUE	TRUE	TRUE	TRUE	TRUE	TRUE	TRUE
CC2D1B	1237	TRUE	FALSE	TRUE	FALSE	TRUE	FALSE	FALSE	FALSE
CC2D2A	407	FALSE	TRUE	FALSE	TRUE	FALSE	FALSE	FALSE	FALSE
CCAR1	3021	TRUE	TRUE	TRUE	TRUE	TRUE	TRUE	TRUE	TRUE
CCAR1	3690	TRUE	FALSE	FALSE	FALSE	FALSE	FALSE	FALSE	FALSE
CCAR2	2600	TRUE	FALSE	TRUE	FALSE	FALSE	FALSE	FALSE	FALSE
CCDC102A	1282	FALSE	TRUE	TRUE	TRUE	TRUE	TRUE	TRUE	FALSE
CCDC110	287	FALSE	TRUE	FALSE	TRUE	FALSE	FALSE	FALSE	FALSE
CCDC113	700	FALSE	TRUE	FALSE	TRUE	FALSE	FALSE	FALSE	FALSE
CCDC114	96	TRUE	FALSE	TRUE	FALSE	TRUE	TRUE	TRUE	TRUE
CCDC115	420	TRUE	TRUE	TRUE	TRUE	FALSE	TRUE	TRUE	TRUE
CCDC115	916	FALSE	FALSE	FALSE	FALSE	TRUE	FALSE	FALSE	FALSE
CCDC117	231	FALSE	TRUE	FALSE	TRUE	FALSE	FALSE	FALSE	FALSE
CCDC117	232	TRUE	TRUE	TRUE	TRUE	FALSE	FALSE	FALSE	FALSE
CCDC117	2545	FALSE	FALSE	FALSE	FALSE	TRUE	TRUE	TRUE	FALSE
CCDC120	666	FALSE	FALSE	FALSE	FALSE	FALSE	FALSE	TRUE	TRUE
CCDC127	4494	TRUE	TRUE	TRUE	TRUE	TRUE	TRUE	TRUE	TRUE
CCDC149	1210	FALSE	TRUE	FALSE	TRUE	FALSE	FALSE	FALSE	FALSE
CCDC150	312	TRUE	FALSE	FALSE	FALSE	FALSE	FALSE	FALSE	FALSE
CCDC151	1076	FALSE	FALSE	FALSE	FALSE	FALSE	TRUE	FALSE	FALSE
CCDC170	5031	TRUE	TRUE	TRUE	TRUE	FALSE	FALSE	FALSE	FALSE
CCDC177	911	FALSE	FALSE	FALSE	FALSE	TRUE	TRUE	TRUE	TRUE
CCDC177	1689	TRUE	TRUE	TRUE	TRUE	FALSE	FALSE	FALSE	FALSE
CCDC18	1711	FALSE	FALSE	FALSE	FALSE	TRUE	FALSE	FALSE	FALSE
CCDC180	1936	TRUE	FALSE	FALSE	FALSE	FALSE	FALSE	FALSE	FALSE
CCDC180	5269	FALSE	FALSE	FALSE	FALSE	FALSE	TRUE	TRUE	FALSE
CCDC198	1226	TRUE	FALSE	TRUE	FALSE	TRUE	TRUE	TRUE	TRUE
CCDC24	847	TRUE	TRUE	TRUE	TRUE	FALSE	FALSE	FALSE	FALSE
CCDC25	130	TRUE	FALSE	TRUE	FALSE	FALSE	FALSE	FALSE	FALSE
CCDC27	113	TRUE	FALSE	FALSE	FALSE	FALSE	FALSE	FALSE	FALSE
CCDC30	2345	TRUE	TRUE	TRUE	FALSE	FALSE	FALSE	FALSE	FALSE
CCDC34	311	FALSE	TRUE	FALSE	TRUE	FALSE	FALSE	FALSE	FALSE
CCDC34	320	FALSE	FALSE	FALSE	FALSE	FALSE	TRUE	FALSE	FALSE
CCDC34	1355	FALSE	FALSE	FALSE	FALSE	TRUE	FALSE	FALSE	FALSE
CCDC40	3603	TRUE	TRUE	TRUE	TRUE	FALSE	FALSE	FALSE	FALSE
CCDC50	187	TRUE	FALSE	TRUE	FALSE	TRUE	FALSE	FALSE	FALSE
CCDC57	73	FALSE	TRUE	FALSE	TRUE	FALSE	FALSE	FALSE	FALSE
CCDC59	456	FALSE	FALSE	FALSE	FALSE	TRUE	FALSE	FALSE	FALSE
CCDC66	4240	TRUE	TRUE	TRUE	TRUE	FALSE	FALSE	FALSE	FALSE
CCDC66	6389	FALSE	FALSE	FALSE	FALSE	TRUE	FALSE	TRUE	TRUE
CCDC77	949	FALSE	FALSE	FALSE	FALSE	TRUE	FALSE	FALSE	FALSE
CCDC80	630	TRUE	FALSE	FALSE	FALSE	FALSE	FALSE	FALSE	FALSE
CCDC81	2954	TRUE	FALSE	FALSE	FALSE	FALSE	TRUE	TRUE	FALSE
CCDC86	55	FALSE	FALSE	FALSE	FALSE	FALSE	FALSE	FALSE	TRUE
CCDC87	701	FALSE	TRUE	FALSE	TRUE	FALSE	FALSE	FALSE	FALSE
CCDC87	704	TRUE	FALSE	TRUE	FALSE	FALSE	FALSE	FALSE	FALSE
CCDC88A	175	TRUE	FALSE	TRUE	FALSE	TRUE	FALSE	FALSE	FALSE
CCDC88A	2694	FALSE	FALSE	FALSE	FALSE	FALSE	TRUE	FALSE	FALSE
CCDC88A	5983	TRUE	FALSE	FALSE	FALSE	FALSE	FALSE	FALSE	FALSE
CCDC88B	1039	TRUE	FALSE	TRUE	FALSE	FALSE	FALSE	FALSE	FALSE
CCDC88B	2307	TRUE	TRUE	TRUE	TRUE	FALSE	TRUE	TRUE	FALSE
CCDC88C	3482	TRUE	TRUE	TRUE	TRUE	FALSE	FALSE	FALSE	FALSE
CCDC88C	4926	FALSE	FALSE	FALSE	FALSE	TRUE	FALSE	FALSE	FALSE
CCDC88C	6613	FALSE	FALSE	FALSE	FALSE	FALSE	FALSE	TRUE	FALSE
CCDC9	2467	TRUE	FALSE	TRUE	FALSE	TRUE	FALSE	FALSE	FALSE
CCDC9	2468	TRUE	FALSE	FALSE	FALSE	FALSE	FALSE	FALSE	TRUE
CCDC9	2469	FALSE	TRUE	FALSE	TRUE	FALSE	FALSE	FALSE	FALSE
CCDC91	46	FALSE	TRUE	TRUE	TRUE	TRUE	TRUE	TRUE	TRUE
CCDC93	1	FALSE	FALSE	FALSE	FALSE	FALSE	FALSE	TRUE	FALSE
CCDC93	1530	FALSE	TRUE	FALSE	FALSE	FALSE	FALSE	FALSE	FALSE
CCDC97	912	FALSE	FALSE	TRUE	FALSE	FALSE	FALSE	FALSE	FALSE
CCDC97	913	TRUE	FALSE	FALSE	FALSE	FALSE	FALSE	FALSE	FALSE
CCKBR	2272	FALSE	FALSE	FALSE	FALSE	TRUE	TRUE	FALSE	TRUE
CCL22	647	TRUE	TRUE	TRUE	TRUE	FALSE	FALSE	FALSE	FALSE
CCN1	593	FALSE	FALSE	FALSE	FALSE	FALSE	TRUE	FALSE	FALSE
CCN1	798	TRUE	TRUE	TRUE	TRUE	FALSE	FALSE	FALSE	FALSE
CCN1	805	TRUE	FALSE	FALSE	FALSE	FALSE	FALSE	FALSE	FALSE
CCN2	194	FALSE	TRUE	FALSE	FALSE	TRUE	TRUE	TRUE	FALSE
CCN4	1938	TRUE	FALSE	FALSE	FALSE	FALSE	FALSE	FALSE	FALSE
CCN4	1943	FALSE	TRUE	FALSE	FALSE	FALSE	FALSE	FALSE	FALSE
CCNA1	537	TRUE	TRUE	TRUE	TRUE	TRUE	TRUE	FALSE	FALSE
CCNB3	4048	FALSE	FALSE	FALSE	FALSE	TRUE	FALSE	FALSE	FALSE
CCND1	3037	TRUE	FALSE	TRUE	FALSE	TRUE	TRUE	TRUE	TRUE
CCND1	4164	TRUE	TRUE	TRUE	TRUE	FALSE	FALSE	FALSE	FALSE
CCNF	2031	TRUE	TRUE	TRUE	TRUE	TRUE	TRUE	TRUE	TRUE
CCNJ	305	FALSE	FALSE	FALSE	FALSE	TRUE	TRUE	TRUE	TRUE
CCNJ	3310	TRUE	TRUE	TRUE	TRUE	TRUE	FALSE	TRUE	FALSE
CCNJL	1469	TRUE	TRUE	TRUE	TRUE	TRUE	TRUE	TRUE	TRUE
CCNK	512	TRUE	TRUE	TRUE	TRUE	TRUE	TRUE	TRUE	TRUE
CCNL1	2393	FALSE	FALSE	FALSE	FALSE	TRUE	TRUE	TRUE	TRUE
CCNL2	1457	FALSE	FALSE	FALSE	FALSE	TRUE	FALSE	FALSE	FALSE
CCNL2	1459	TRUE	TRUE	TRUE	TRUE	FALSE	FALSE	FALSE	TRUE
CCNL2	2550	FALSE	TRUE	TRUE	TRUE	FALSE	FALSE	FALSE	FALSE
CCNT1	2075	FALSE	FALSE	FALSE	FALSE	FALSE	FALSE	TRUE	FALSE
CCNY	276	TRUE	TRUE	TRUE	FALSE	FALSE	FALSE	FALSE	FALSE
CCNY	3459	FALSE	TRUE	FALSE	FALSE	TRUE	TRUE	TRUE	TRUE
CCP110	4896	TRUE	TRUE	TRUE	TRUE	TRUE	TRUE	TRUE	TRUE
CCPG1	5498	TRUE	FALSE	FALSE	FALSE	FALSE	FALSE	FALSE	FALSE
CCR9	4361	TRUE	TRUE	TRUE	TRUE	FALSE	FALSE	FALSE	FALSE
CCSAP	3710	TRUE	TRUE	TRUE	TRUE	FALSE	FALSE	FALSE	FALSE
CCSER2	128	FALSE	FALSE	FALSE	FALSE	TRUE	TRUE	FALSE	FALSE
CCT2	392	TRUE	TRUE	TRUE	TRUE	TRUE	TRUE	TRUE	TRUE
CCT2	1788	FALSE	TRUE	FALSE	FALSE	FALSE	FALSE	FALSE	FALSE
CCT3	688	FALSE	TRUE	FALSE	FALSE	FALSE	FALSE	FALSE	FALSE
CCT4	4754	TRUE	TRUE	TRUE	TRUE	FALSE	FALSE	FALSE	FALSE
CCT5	971	TRUE	FALSE	TRUE	FALSE	FALSE	FALSE	FALSE	FALSE
CCT5	1020	TRUE	TRUE	FALSE	TRUE	FALSE	FALSE	FALSE	FALSE
CCT5	1362	FALSE	FALSE	FALSE	FALSE	FALSE	TRUE	TRUE	FALSE
CCT6A	1298	TRUE	TRUE	TRUE	TRUE	FALSE	FALSE	FALSE	FALSE
CCT6B	1919	FALSE	TRUE	FALSE	FALSE	FALSE	FALSE	FALSE	FALSE
CCT8	380	FALSE	TRUE	FALSE	TRUE	FALSE	FALSE	FALSE	FALSE
CCT8	1557	FALSE	FALSE	FALSE	FALSE	TRUE	FALSE	FALSE	FALSE
CCT8	2013	TRUE	TRUE	TRUE	TRUE	TRUE	FALSE	FALSE	FALSE
CD109	1687	FALSE	FALSE	FALSE	FALSE	TRUE	FALSE	FALSE	FALSE
CD14	1550	FALSE	FALSE	FALSE	FALSE	FALSE	TRUE	FALSE	FALSE
CD151	1069	TRUE	TRUE	TRUE	TRUE	TRUE	TRUE	TRUE	TRUE
CD163L1	1601	TRUE	FALSE	TRUE	FALSE	FALSE	FALSE	FALSE	FALSE
CD164	1800	TRUE	TRUE	TRUE	TRUE	TRUE	FALSE	FALSE	TRUE
CD180	1188	FALSE	FALSE	FALSE	FALSE	FALSE	TRUE	FALSE	FALSE
CD180	1410	TRUE	FALSE	TRUE	FALSE	FALSE	FALSE	FALSE	FALSE
CD180	1850	FALSE	TRUE	FALSE	TRUE	FALSE	FALSE	FALSE	FALSE
CD200	3765	FALSE	TRUE	FALSE	TRUE	FALSE	FALSE	FALSE	FALSE
CD22	2235	TRUE	TRUE	TRUE	TRUE	FALSE	FALSE	FALSE	FALSE
CD244	1339	TRUE	FALSE	FALSE	FALSE	FALSE	FALSE	FALSE	FALSE
CD244	4183	FALSE	FALSE	FALSE	FALSE	TRUE	TRUE	TRUE	TRUE
CD300LG	673	TRUE	TRUE	TRUE	TRUE	FALSE	FALSE	FALSE	FALSE
CD34	3679	FALSE	TRUE	FALSE	FALSE	FALSE	FALSE	FALSE	FALSE
CD34	3680	TRUE	FALSE	TRUE	FALSE	FALSE	FALSE	FALSE	FALSE
CD3D	1434	TRUE	FALSE	TRUE	FALSE	FALSE	FALSE	FALSE	FALSE
CD4	1160	TRUE	TRUE	TRUE	TRUE	FALSE	TRUE	FALSE	TRUE
CD44	725	TRUE	TRUE	TRUE	TRUE	TRUE	TRUE	FALSE	TRUE
CD44	2918	FALSE	FALSE	FALSE	FALSE	TRUE	FALSE	FALSE	FALSE
CD44	3866	FALSE	FALSE	FALSE	FALSE	TRUE	TRUE	TRUE	TRUE
CD47	5005	FALSE	FALSE	FALSE	FALSE	TRUE	TRUE	TRUE	TRUE
CD58	715	TRUE	FALSE	FALSE	FALSE	FALSE	FALSE	FALSE	FALSE
CD9	588	TRUE	TRUE	TRUE	TRUE	TRUE	TRUE	TRUE	TRUE
CD9	797	FALSE	FALSE	FALSE	FALSE	TRUE	FALSE	FALSE	FALSE
CD99L2	3538	TRUE	TRUE	TRUE	TRUE	FALSE	FALSE	FALSE	FALSE
CD99L2	3539	FALSE	FALSE	FALSE	FALSE	TRUE	TRUE	FALSE	TRUE
CDADC1	1866	TRUE	FALSE	TRUE	FALSE	FALSE	FALSE	FALSE	FALSE
CDAN1	599	TRUE	FALSE	FALSE	FALSE	FALSE	TRUE	FALSE	FALSE
CDAN1	1990	FALSE	TRUE	FALSE	TRUE	FALSE	FALSE	FALSE	FALSE
CDC123	769	FALSE	FALSE	FALSE	FALSE	TRUE	TRUE	TRUE	TRUE
CDC20	6114	FALSE	TRUE	TRUE	TRUE	TRUE	TRUE	TRUE	TRUE
CDC20	6305	TRUE	TRUE	TRUE	TRUE	FALSE	FALSE	FALSE	FALSE
CDC23	1319	TRUE	TRUE	TRUE	TRUE	FALSE	FALSE	FALSE	FALSE
CDC23	1644	FALSE	FALSE	FALSE	FALSE	TRUE	TRUE	TRUE	FALSE
CDC23	2472	FALSE	FALSE	FALSE	FALSE	FALSE	TRUE	FALSE	FALSE
CDC23	2474	FALSE	FALSE	FALSE	FALSE	TRUE	FALSE	FALSE	FALSE
CDC25A	1105	TRUE	FALSE	TRUE	FALSE	FALSE	FALSE	FALSE	FALSE
CDC25B	1887	TRUE	TRUE	TRUE	TRUE	FALSE	FALSE	FALSE	FALSE
CDC25B	2018	FALSE	FALSE	FALSE	FALSE	TRUE	TRUE	FALSE	FALSE
CDC25C	88	TRUE	TRUE	FALSE	TRUE	FALSE	FALSE	FALSE	FALSE
CDC25C	417	FALSE	FALSE	FALSE	FALSE	FALSE	TRUE	FALSE	FALSE
CDC26	638	FALSE	TRUE	FALSE	TRUE	FALSE	FALSE	FALSE	FALSE
CDC27	3634	TRUE	FALSE	FALSE	FALSE	TRUE	FALSE	TRUE	FALSE
CDC37L1	548	TRUE	TRUE	TRUE	TRUE	FALSE	FALSE	FALSE	TRUE
CDC37L1	3287	FALSE	FALSE	TRUE	FALSE	FALSE	FALSE	FALSE	FALSE
CDC40	3967	FALSE	FALSE	FALSE	FALSE	FALSE	FALSE	TRUE	TRUE
CDC42BPA	766	FALSE	FALSE	FALSE	FALSE	FALSE	FALSE	TRUE	FALSE
CDC42BPA	867	TRUE	TRUE	TRUE	TRUE	TRUE	FALSE	FALSE	TRUE
CDC42BPB	2726	TRUE	TRUE	TRUE	TRUE	TRUE	TRUE	TRUE	TRUE
CDC42BPB	2727	TRUE	TRUE	TRUE	TRUE	TRUE	TRUE	TRUE	TRUE
CDC42BPB	2728	TRUE	FALSE	TRUE	FALSE	FALSE	FALSE	FALSE	FALSE
CDC42BPG	2913	FALSE	TRUE	FALSE	TRUE	FALSE	FALSE	FALSE	FALSE
CDC42EP1	2652	TRUE	FALSE	TRUE	FALSE	FALSE	FALSE	TRUE	FALSE
CDC42EP3	183	TRUE	TRUE	TRUE	TRUE	TRUE	FALSE	FALSE	TRUE
CDC45	2429	TRUE	FALSE	TRUE	TRUE	FALSE	TRUE	TRUE	FALSE
CDC45	2887	TRUE	TRUE	TRUE	TRUE	TRUE	FALSE	FALSE	TRUE
CDC5L	117	TRUE	TRUE	TRUE	TRUE	TRUE	FALSE	FALSE	FALSE
CDC5L	2210	TRUE	FALSE	TRUE	FALSE	FALSE	FALSE	FALSE	FALSE
CDC5L	4575	FALSE	FALSE	FALSE	FALSE	TRUE	FALSE	FALSE	FALSE
CDC5L	5328	FALSE	FALSE	FALSE	FALSE	TRUE	TRUE	TRUE	TRUE
CDC6	3184	TRUE	TRUE	TRUE	TRUE	TRUE	TRUE	TRUE	TRUE
CDC7	1252	FALSE	TRUE	FALSE	TRUE	FALSE	FALSE	FALSE	FALSE
CDC7	1729	FALSE	TRUE	TRUE	TRUE	FALSE	TRUE	FALSE	FALSE
CDC7	2042	FALSE	FALSE	FALSE	FALSE	TRUE	FALSE	FALSE	FALSE
CDC73	506	TRUE	TRUE	TRUE	TRUE	TRUE	TRUE	TRUE	TRUE
CDCA5	1346	FALSE	FALSE	FALSE	TRUE	FALSE	FALSE	FALSE	FALSE
CDCA7L	811	TRUE	TRUE	TRUE	TRUE	FALSE	FALSE	FALSE	FALSE
CDCA8	420	FALSE	FALSE	FALSE	FALSE	FALSE	TRUE	FALSE	FALSE
CDCA8	1364	TRUE	FALSE	TRUE	FALSE	FALSE	FALSE	FALSE	FALSE
CDCP1	2730	FALSE	FALSE	FALSE	FALSE	TRUE	TRUE	TRUE	TRUE
CDH11	2736	FALSE	FALSE	FALSE	FALSE	TRUE	FALSE	FALSE	FALSE
CDH11	4654	FALSE	TRUE	FALSE	TRUE	FALSE	FALSE	FALSE	FALSE
CDH15	625	TRUE	TRUE	TRUE	TRUE	FALSE	FALSE	FALSE	FALSE
CDH16	2679	TRUE	FALSE	TRUE	FALSE	FALSE	FALSE	FALSE	FALSE
CDH17	594	FALSE	TRUE	FALSE	FALSE	FALSE	TRUE	FALSE	FALSE
CDH2	3188	TRUE	TRUE	TRUE	TRUE	FALSE	FALSE	FALSE	FALSE
CDH2	5034	TRUE	TRUE	TRUE	TRUE	FALSE	FALSE	FALSE	TRUE
CDH2	5036	TRUE	FALSE	FALSE	FALSE	FALSE	FALSE	FALSE	FALSE
CDH23	2801	TRUE	TRUE	TRUE	TRUE	TRUE	TRUE	TRUE	FALSE
CDH3	3260	FALSE	FALSE	FALSE	FALSE	TRUE	FALSE	FALSE	FALSE
CDH5	896	FALSE	TRUE	FALSE	FALSE	FALSE	FALSE	FALSE	FALSE
CDH5	2235	TRUE	FALSE	TRUE	FALSE	FALSE	FALSE	FALSE	FALSE
CDH6	486	FALSE	FALSE	FALSE	FALSE	FALSE	FALSE	FALSE	TRUE
CDH8	4988	TRUE	TRUE	TRUE	TRUE	TRUE	TRUE	FALSE	FALSE
CDHR1	813	FALSE	FALSE	TRUE	FALSE	FALSE	FALSE	FALSE	FALSE
CDHR1	1145	TRUE	TRUE	FALSE	TRUE	TRUE	TRUE	TRUE	TRUE
CDHR1	1211	TRUE	FALSE	FALSE	FALSE	FALSE	FALSE	FALSE	FALSE
CDHR2	2671	FALSE	FALSE	FALSE	FALSE	FALSE	TRUE	TRUE	TRUE
CDHR2	3179	FALSE	FALSE	FALSE	FALSE	TRUE	FALSE	TRUE	FALSE
CDHR2	3480	TRUE	FALSE	TRUE	FALSE	FALSE	TRUE	FALSE	TRUE
CDIP1	983	FALSE	TRUE	FALSE	TRUE	FALSE	TRUE	FALSE	FALSE
CDIP1	3280	TRUE	TRUE	TRUE	TRUE	TRUE	FALSE	TRUE	TRUE
CDK13	402	TRUE	TRUE	TRUE	TRUE	FALSE	FALSE	FALSE	FALSE
CDK13	403	FALSE	FALSE	FALSE	FALSE	FALSE	FALSE	FALSE	TRUE
CDK16	989	FALSE	FALSE	FALSE	TRUE	FALSE	FALSE	FALSE	FALSE
CDK17	1439	TRUE	TRUE	TRUE	TRUE	TRUE	TRUE	TRUE	TRUE
CDK18	710	FALSE	FALSE	FALSE	FALSE	FALSE	FALSE	FALSE	TRUE
CDK19	2167	TRUE	TRUE	TRUE	TRUE	TRUE	TRUE	TRUE	TRUE
CDK2	83	TRUE	FALSE	TRUE	TRUE	FALSE	FALSE	FALSE	FALSE
CDK2	178	FALSE	TRUE	FALSE	FALSE	FALSE	FALSE	FALSE	FALSE
CDK20	538	TRUE	FALSE	FALSE	FALSE	FALSE	FALSE	FALSE	FALSE
CDK2AP2	750	TRUE	TRUE	TRUE	TRUE	TRUE	FALSE	FALSE	FALSE
CDK4	1147	TRUE	TRUE	TRUE	FALSE	TRUE	FALSE	TRUE	TRUE
CDK5R1	1782	TRUE	FALSE	FALSE	TRUE	FALSE	FALSE	FALSE	TRUE
CDK5RAP2	648	TRUE	FALSE	TRUE	FALSE	FALSE	FALSE	FALSE	FALSE
CDK5RAP3	258	FALSE	FALSE	FALSE	FALSE	FALSE	FALSE	TRUE	FALSE
CDK5RAP3	1101	FALSE	FALSE	FALSE	FALSE	TRUE	TRUE	FALSE	TRUE
CDK5RAP3	1343	TRUE	FALSE	TRUE	FALSE	TRUE	FALSE	FALSE	FALSE
CDK6	1015	TRUE	FALSE	TRUE	FALSE	FALSE	FALSE	FALSE	FALSE
CDKAL1	318	FALSE	TRUE	FALSE	TRUE	FALSE	FALSE	FALSE	FALSE
CDKL1	1284	TRUE	TRUE	TRUE	TRUE	TRUE	FALSE	FALSE	TRUE
CDKL2	1671	TRUE	TRUE	FALSE	TRUE	TRUE	TRUE	FALSE	TRUE
CDKN1A	251	TRUE	TRUE	TRUE	TRUE	FALSE	FALSE	FALSE	TRUE
CDKN1B	1513	FALSE	FALSE	FALSE	FALSE	FALSE	FALSE	TRUE	TRUE
CDON	1014	FALSE	FALSE	FALSE	FALSE	FALSE	FALSE	TRUE	FALSE
CDR2	110	TRUE	FALSE	TRUE	FALSE	FALSE	FALSE	FALSE	FALSE
CDR2	1057	TRUE	FALSE	FALSE	FALSE	FALSE	FALSE	FALSE	FALSE
CDR2	1508	FALSE	FALSE	FALSE	FALSE	FALSE	FALSE	TRUE	FALSE
CDR2L	2433	FALSE	FALSE	FALSE	FALSE	FALSE	FALSE	TRUE	FALSE
CDV3	1082	FALSE	FALSE	FALSE	FALSE	FALSE	TRUE	FALSE	FALSE
CDV3	1925	FALSE	TRUE	FALSE	TRUE	TRUE	TRUE	FALSE	TRUE
CDX2	371	TRUE	FALSE	TRUE	FALSE	FALSE	FALSE	FALSE	FALSE
CDYL	186	FALSE	FALSE	FALSE	FALSE	FALSE	FALSE	TRUE	FALSE
CDYL2	662	TRUE	FALSE	TRUE	FALSE	FALSE	FALSE	FALSE	FALSE
CELF1	2202	TRUE	FALSE	TRUE	TRUE	TRUE	TRUE	TRUE	TRUE
CELF2	168	FALSE	TRUE	FALSE	TRUE	TRUE	FALSE	FALSE	FALSE
CELF3	1855	TRUE	TRUE	TRUE	TRUE	FALSE	FALSE	FALSE	FALSE
CELSR1	6546	TRUE	TRUE	TRUE	TRUE	FALSE	FALSE	FALSE	FALSE
CELSR1	6547	FALSE	FALSE	FALSE	FALSE	TRUE	FALSE	TRUE	FALSE
CELSR2	7585	TRUE	TRUE	TRUE	TRUE	FALSE	FALSE	FALSE	FALSE
CELSR2	9870	TRUE	TRUE	TRUE	TRUE	TRUE	TRUE	TRUE	TRUE
CELSR3	4482	TRUE	FALSE	TRUE	TRUE	FALSE	FALSE	FALSE	FALSE
CELSR3	9946	FALSE	FALSE	FALSE	FALSE	FALSE	TRUE	FALSE	FALSE
CEMIP	5010	FALSE	FALSE	FALSE	FALSE	TRUE	FALSE	FALSE	TRUE
CEMIP2	2942	TRUE	TRUE	TRUE	TRUE	TRUE	TRUE	TRUE	TRUE
CENPC	3394	TRUE	TRUE	TRUE	TRUE	TRUE	TRUE	TRUE	FALSE
CENPF	5316	FALSE	TRUE	FALSE	FALSE	FALSE	FALSE	FALSE	FALSE
CENPF	5772	FALSE	FALSE	FALSE	FALSE	FALSE	FALSE	FALSE	TRUE
CENPF	7915	FALSE	FALSE	FALSE	FALSE	FALSE	FALSE	TRUE	TRUE
CENPI	286	TRUE	TRUE	FALSE	TRUE	FALSE	FALSE	FALSE	FALSE
CENPJ	2588	TRUE	TRUE	TRUE	TRUE	TRUE	TRUE	TRUE	TRUE
CENPK	490	FALSE	FALSE	FALSE	FALSE	FALSE	TRUE	FALSE	FALSE
CENPO	3033	TRUE	FALSE	TRUE	FALSE	FALSE	FALSE	FALSE	FALSE
CENPO	3036	TRUE	TRUE	TRUE	TRUE	TRUE	FALSE	FALSE	TRUE
CENPT	212	TRUE	FALSE	FALSE	FALSE	FALSE	FALSE	FALSE	FALSE
CENPU	31	TRUE	FALSE	TRUE	FALSE	TRUE	FALSE	FALSE	FALSE
CENPU	823	FALSE	TRUE	FALSE	TRUE	FALSE	FALSE	FALSE	FALSE
CENPU	824	FALSE	FALSE	FALSE	FALSE	FALSE	FALSE	TRUE	FALSE
CENPV	337	TRUE	FALSE	FALSE	FALSE	TRUE	TRUE	TRUE	TRUE
CEP104	1480	TRUE	TRUE	TRUE	TRUE	TRUE	FALSE	FALSE	FALSE
CEP120	4340	FALSE	FALSE	FALSE	FALSE	TRUE	TRUE	TRUE	TRUE
CEP126	364	TRUE	FALSE	FALSE	FALSE	FALSE	TRUE	FALSE	FALSE
CEP131	404	FALSE	FALSE	TRUE	FALSE	FALSE	FALSE	FALSE	FALSE
CEP131	2889	FALSE	FALSE	FALSE	FALSE	TRUE	FALSE	FALSE	FALSE
CEP135	1722	FALSE	TRUE	FALSE	TRUE	TRUE	TRUE	TRUE	TRUE
CEP135	3844	TRUE	FALSE	TRUE	FALSE	FALSE	FALSE	FALSE	FALSE
CEP152	3530	FALSE	FALSE	FALSE	FALSE	TRUE	TRUE	TRUE	TRUE
CEP164	549	FALSE	FALSE	FALSE	FALSE	TRUE	TRUE	TRUE	TRUE
CEP164	550	FALSE	TRUE	FALSE	TRUE	FALSE	FALSE	FALSE	FALSE
CEP170	1183	TRUE	TRUE	TRUE	TRUE	TRUE	TRUE	TRUE	FALSE
CEP170	3842	FALSE	TRUE	FALSE	TRUE	FALSE	FALSE	FALSE	FALSE
CEP170B	1687	FALSE	FALSE	FALSE	TRUE	FALSE	FALSE	FALSE	FALSE
CEP170B	2225	FALSE	TRUE	FALSE	FALSE	FALSE	FALSE	FALSE	FALSE
CEP170B	2226	FALSE	TRUE	FALSE	TRUE	FALSE	FALSE	FALSE	FALSE
CEP170B	6399	FALSE	FALSE	FALSE	FALSE	TRUE	TRUE	TRUE	TRUE
CEP19	40	FALSE	TRUE	FALSE	TRUE	FALSE	FALSE	FALSE	FALSE
CEP192	3169	TRUE	FALSE	TRUE	FALSE	TRUE	TRUE	TRUE	FALSE
CEP250	6261	FALSE	TRUE	FALSE	FALSE	TRUE	TRUE	TRUE	TRUE
CEP290	2415	FALSE	FALSE	FALSE	FALSE	TRUE	TRUE	TRUE	FALSE
CEP290	2416	FALSE	TRUE	FALSE	TRUE	FALSE	FALSE	FALSE	FALSE
CEP295	7235	TRUE	TRUE	TRUE	TRUE	TRUE	TRUE	FALSE	TRUE
CEP350	112	TRUE	TRUE	FALSE	TRUE	FALSE	FALSE	FALSE	FALSE
CEP350	1490	FALSE	FALSE	FALSE	TRUE	TRUE	FALSE	FALSE	FALSE
CEP350	1492	FALSE	FALSE	FALSE	FALSE	TRUE	TRUE	TRUE	TRUE
CEP350	9497	FALSE	FALSE	FALSE	FALSE	FALSE	TRUE	FALSE	FALSE
CEP43	2720	TRUE	TRUE	TRUE	TRUE	FALSE	FALSE	FALSE	FALSE
CEP43	3322	TRUE	FALSE	TRUE	FALSE	TRUE	FALSE	FALSE	FALSE
CEP44	2184	TRUE	FALSE	FALSE	FALSE	FALSE	FALSE	TRUE	FALSE
CEP44	2185	FALSE	TRUE	FALSE	TRUE	FALSE	TRUE	FALSE	TRUE
CEP57	6214	FALSE	FALSE	FALSE	FALSE	TRUE	FALSE	TRUE	TRUE
CEP63	262	TRUE	FALSE	TRUE	FALSE	FALSE	FALSE	FALSE	FALSE
CEP63	288	FALSE	FALSE	FALSE	FALSE	FALSE	TRUE	FALSE	FALSE
CEP63	1704	FALSE	TRUE	FALSE	TRUE	FALSE	FALSE	FALSE	FALSE
CEP68	1560	TRUE	TRUE	TRUE	TRUE	FALSE	FALSE	FALSE	FALSE
CEP72	1768	TRUE	TRUE	TRUE	TRUE	TRUE	TRUE	TRUE	TRUE
CEP76	46	TRUE	TRUE	TRUE	TRUE	FALSE	FALSE	FALSE	FALSE
CEP78	62	TRUE	FALSE	TRUE	FALSE	FALSE	FALSE	FALSE	FALSE
CEP78	996	TRUE	FALSE	TRUE	FALSE	FALSE	FALSE	FALSE	FALSE
CEP83	603	TRUE	TRUE	TRUE	TRUE	TRUE	FALSE	FALSE	FALSE
CEP85L	2309	TRUE	TRUE	TRUE	TRUE	TRUE	TRUE	TRUE	TRUE
CEP89	2155	FALSE	FALSE	FALSE	FALSE	TRUE	FALSE	TRUE	FALSE
CEP95	534	FALSE	TRUE	FALSE	TRUE	FALSE	FALSE	TRUE	FALSE
CEP95	2818	TRUE	FALSE	TRUE	FALSE	FALSE	FALSE	FALSE	FALSE
CEP95	7040	TRUE	FALSE	FALSE	FALSE	FALSE	FALSE	FALSE	FALSE
CERK	583	FALSE	FALSE	FALSE	FALSE	TRUE	TRUE	TRUE	TRUE
CERK	3137	TRUE	TRUE	TRUE	TRUE	FALSE	FALSE	FALSE	FALSE
CERS6	445	FALSE	FALSE	FALSE	FALSE	FALSE	TRUE	TRUE	TRUE
CERS6	502	FALSE	TRUE	FALSE	TRUE	FALSE	FALSE	FALSE	FALSE
CFAP157	3296	FALSE	FALSE	FALSE	TRUE	FALSE	FALSE	FALSE	FALSE
CFAP221	168	FALSE	TRUE	FALSE	TRUE	FALSE	FALSE	FALSE	FALSE
CFAP221	590	FALSE	FALSE	FALSE	FALSE	TRUE	FALSE	TRUE	FALSE
CFAP221	2327	TRUE	FALSE	FALSE	FALSE	FALSE	FALSE	FALSE	FALSE
CFAP251	983	FALSE	TRUE	FALSE	TRUE	FALSE	FALSE	FALSE	FALSE
CFAP251	1922	FALSE	FALSE	FALSE	TRUE	TRUE	TRUE	TRUE	FALSE
CFAP298	628	TRUE	TRUE	TRUE	TRUE	FALSE	FALSE	FALSE	FALSE
CFAP298	807	FALSE	TRUE	TRUE	TRUE	FALSE	FALSE	FALSE	FALSE
CFAP36	199	FALSE	FALSE	FALSE	FALSE	FALSE	FALSE	FALSE	TRUE
CFAP43	570	TRUE	TRUE	TRUE	TRUE	TRUE	TRUE	TRUE	TRUE
CFAP44	1961	TRUE	TRUE	TRUE	TRUE	FALSE	FALSE	FALSE	TRUE
CFAP46	6448	TRUE	TRUE	TRUE	TRUE	FALSE	FALSE	FALSE	FALSE
CFAP52	1036	TRUE	TRUE	FALSE	FALSE	FALSE	FALSE	FALSE	FALSE
CFAP52	1038	FALSE	FALSE	FALSE	FALSE	TRUE	FALSE	TRUE	FALSE
CFAP57	1062	TRUE	FALSE	TRUE	FALSE	FALSE	FALSE	FALSE	FALSE
CFAP70	1569	FALSE	FALSE	FALSE	FALSE	FALSE	TRUE	FALSE	FALSE
CFAP70	2161	FALSE	TRUE	FALSE	TRUE	FALSE	FALSE	FALSE	FALSE
CFAP97	906	TRUE	TRUE	TRUE	TRUE	TRUE	TRUE	TRUE	FALSE
CFB	3040	FALSE	TRUE	FALSE	TRUE	FALSE	FALSE	FALSE	FALSE
CFD	1706	FALSE	FALSE	FALSE	FALSE	FALSE	FALSE	FALSE	TRUE
CFDP1	2942	FALSE	TRUE	FALSE	TRUE	TRUE	TRUE	FALSE	TRUE
CFH	1022	TRUE	TRUE	TRUE	TRUE	TRUE	FALSE	FALSE	FALSE
CFLAR	1408	FALSE	TRUE	FALSE	TRUE	FALSE	FALSE	FALSE	FALSE
CGNL1	1635	TRUE	TRUE	TRUE	TRUE	TRUE	TRUE	TRUE	TRUE
CGNL1	1636	TRUE	TRUE	TRUE	TRUE	FALSE	TRUE	TRUE	TRUE
CGNL1	6321	TRUE	FALSE	TRUE	FALSE	TRUE	FALSE	FALSE	FALSE
CHADL	1136	FALSE	TRUE	FALSE	TRUE	FALSE	FALSE	TRUE	FALSE
CHAF1A	881	FALSE	FALSE	FALSE	FALSE	TRUE	TRUE	TRUE	TRUE
CHAF1B	2143	FALSE	TRUE	FALSE	TRUE	FALSE	FALSE	FALSE	FALSE
CHCHD6	2996	TRUE	TRUE	TRUE	TRUE	TRUE	FALSE	TRUE	TRUE
CHCHD7	176	TRUE	TRUE	TRUE	TRUE	FALSE	FALSE	FALSE	FALSE
CHD1	757	TRUE	TRUE	TRUE	TRUE	TRUE	TRUE	TRUE	TRUE
CHD1L	1487	FALSE	FALSE	FALSE	FALSE	TRUE	FALSE	FALSE	FALSE
CHD1L	1488	FALSE	FALSE	FALSE	FALSE	FALSE	TRUE	FALSE	FALSE
CHD1L	2141	FALSE	FALSE	FALSE	FALSE	FALSE	FALSE	TRUE	FALSE
CHD3	999	TRUE	FALSE	TRUE	FALSE	FALSE	FALSE	FALSE	FALSE
CHD3	5900	TRUE	TRUE	TRUE	TRUE	TRUE	TRUE	TRUE	TRUE
CHD4	2595	TRUE	TRUE	TRUE	TRUE	TRUE	TRUE	TRUE	TRUE
CHD5	4185	FALSE	FALSE	FALSE	FALSE	FALSE	TRUE	FALSE	FALSE
CHD5	4186	TRUE	FALSE	TRUE	FALSE	TRUE	FALSE	TRUE	FALSE
CHD6	3224	TRUE	TRUE	TRUE	TRUE	FALSE	FALSE	FALSE	FALSE
CHD6	4170	FALSE	FALSE	FALSE	FALSE	TRUE	TRUE	TRUE	TRUE
CHD6	4285	TRUE	TRUE	TRUE	TRUE	TRUE	TRUE	FALSE	TRUE
CHD6	5209	FALSE	TRUE	FALSE	TRUE	FALSE	TRUE	FALSE	FALSE
CHD7	5841	TRUE	TRUE	TRUE	TRUE	TRUE	TRUE	TRUE	TRUE
CHD8	5778	TRUE	TRUE	TRUE	TRUE	TRUE	TRUE	TRUE	TRUE
CHD9	9784	TRUE	TRUE	TRUE	TRUE	TRUE	TRUE	TRUE	TRUE
CHEK1	2520	FALSE	TRUE	FALSE	FALSE	FALSE	FALSE	FALSE	FALSE
CHEK1	4231	FALSE	FALSE	FALSE	FALSE	FALSE	TRUE	FALSE	FALSE
CHEK1	4232	TRUE	FALSE	TRUE	FALSE	TRUE	FALSE	FALSE	FALSE
CHEK1	4233	FALSE	FALSE	FALSE	TRUE	TRUE	FALSE	FALSE	FALSE
CHEK1	4235	FALSE	TRUE	FALSE	TRUE	FALSE	FALSE	FALSE	TRUE
CHERP	1677	FALSE	TRUE	FALSE	FALSE	TRUE	TRUE	TRUE	TRUE
CHFR	820	FALSE	FALSE	FALSE	FALSE	TRUE	TRUE	FALSE	FALSE
CHFR	1831	TRUE	FALSE	TRUE	FALSE	FALSE	FALSE	FALSE	FALSE
CHGA	1603	FALSE	FALSE	FALSE	FALSE	TRUE	TRUE	FALSE	TRUE
CHID1	1011	FALSE	TRUE	FALSE	TRUE	TRUE	FALSE	FALSE	FALSE
CHL1	5641	TRUE	TRUE	TRUE	TRUE	FALSE	FALSE	FALSE	FALSE
CHMP2B	2558	TRUE	TRUE	TRUE	TRUE	TRUE	TRUE	FALSE	FALSE
CHMP5	500	FALSE	TRUE	FALSE	TRUE	TRUE	TRUE	TRUE	TRUE
CHMP6	820	FALSE	FALSE	FALSE	FALSE	FALSE	TRUE	FALSE	FALSE
CHMP6	949	TRUE	TRUE	FALSE	FALSE	FALSE	FALSE	FALSE	FALSE
CHN1	3570	TRUE	TRUE	TRUE	TRUE	TRUE	TRUE	TRUE	TRUE
CHP1	3129	TRUE	FALSE	TRUE	FALSE	TRUE	TRUE	FALSE	FALSE
CHPF	115	FALSE	FALSE	TRUE	FALSE	FALSE	FALSE	FALSE	FALSE
CHPF	234	FALSE	TRUE	FALSE	TRUE	FALSE	FALSE	FALSE	FALSE
CHPF	997	FALSE	FALSE	FALSE	FALSE	TRUE	FALSE	TRUE	TRUE
CHPF	2541	TRUE	FALSE	FALSE	FALSE	FALSE	FALSE	FALSE	FALSE
CHPF	2542	FALSE	TRUE	FALSE	TRUE	FALSE	FALSE	FALSE	FALSE
CHPF2	531	FALSE	FALSE	FALSE	FALSE	TRUE	FALSE	FALSE	FALSE
CHPF2	1555	TRUE	FALSE	FALSE	FALSE	FALSE	FALSE	FALSE	FALSE
CHPT1	857	FALSE	FALSE	FALSE	FALSE	TRUE	FALSE	FALSE	FALSE
CHRDL1	2848	FALSE	FALSE	FALSE	FALSE	FALSE	TRUE	FALSE	FALSE
CHRNA7	456	FALSE	FALSE	FALSE	FALSE	TRUE	TRUE	TRUE	FALSE
CHRNA7	1622	FALSE	TRUE	FALSE	TRUE	FALSE	FALSE	FALSE	FALSE
CHRNB1	1213	TRUE	TRUE	TRUE	TRUE	FALSE	FALSE	FALSE	FALSE
CHRNB4	676	TRUE	FALSE	TRUE	FALSE	FALSE	FALSE	FALSE	FALSE
CHST10	167	TRUE	TRUE	TRUE	TRUE	TRUE	FALSE	FALSE	TRUE
CHST15	881	TRUE	FALSE	TRUE	FALSE	FALSE	FALSE	FALSE	FALSE
CHST15	4649	FALSE	FALSE	FALSE	FALSE	TRUE	TRUE	TRUE	TRUE
CHST2	68	TRUE	FALSE	TRUE	FALSE	FALSE	FALSE	FALSE	FALSE
CHST3	120	FALSE	FALSE	FALSE	FALSE	FALSE	FALSE	TRUE	FALSE
CHST7	906	FALSE	TRUE	FALSE	FALSE	FALSE	FALSE	FALSE	FALSE
CHTOP	378	FALSE	FALSE	FALSE	FALSE	TRUE	FALSE	FALSE	FALSE
CHTOP	911	TRUE	TRUE	TRUE	TRUE	FALSE	FALSE	TRUE	FALSE
CHTOP	913	FALSE	TRUE	FALSE	TRUE	FALSE	FALSE	FALSE	FALSE
CHUK	2457	TRUE	TRUE	TRUE	TRUE	FALSE	FALSE	FALSE	FALSE
CHUK	2462	FALSE	FALSE	FALSE	FALSE	TRUE	FALSE	TRUE	FALSE
CHURC1	3627	FALSE	FALSE	FALSE	FALSE	TRUE	TRUE	FALSE	TRUE
CHURC1	3629	FALSE	TRUE	FALSE	TRUE	FALSE	FALSE	FALSE	FALSE
CIAO1	558	FALSE	FALSE	FALSE	FALSE	FALSE	TRUE	TRUE	TRUE
CIAPIN1	1917	FALSE	FALSE	FALSE	FALSE	FALSE	TRUE	TRUE	TRUE
CIC	2826	TRUE	TRUE	TRUE	TRUE	FALSE	TRUE	TRUE	TRUE
CIDEA	222	FALSE	FALSE	TRUE	FALSE	FALSE	FALSE	FALSE	FALSE
CILK1	1388	FALSE	TRUE	FALSE	TRUE	FALSE	TRUE	FALSE	TRUE
CILK1	1779	TRUE	FALSE	TRUE	FALSE	FALSE	FALSE	FALSE	FALSE
CILP	1949	TRUE	TRUE	TRUE	TRUE	FALSE	FALSE	FALSE	FALSE
CINP	32	TRUE	FALSE	TRUE	TRUE	TRUE	TRUE	FALSE	FALSE
CIP2A	1691	FALSE	FALSE	FALSE	FALSE	TRUE	TRUE	FALSE	FALSE
CIRBP	283	TRUE	TRUE	TRUE	TRUE	FALSE	FALSE	FALSE	FALSE
CISD1	301	TRUE	TRUE	TRUE	TRUE	FALSE	FALSE	FALSE	FALSE
CISD2	584	TRUE	TRUE	TRUE	TRUE	TRUE	TRUE	TRUE	FALSE
CISD3	390	FALSE	FALSE	FALSE	FALSE	FALSE	FALSE	FALSE	TRUE
CISD3	1509	FALSE	FALSE	FALSE	FALSE	TRUE	TRUE	TRUE	FALSE
CIT	2421	FALSE	FALSE	FALSE	FALSE	TRUE	TRUE	TRUE	TRUE
CIT	6879	TRUE	TRUE	TRUE	TRUE	TRUE	TRUE	TRUE	TRUE
CITED2	757	TRUE	FALSE	TRUE	TRUE	FALSE	FALSE	FALSE	FALSE
CKAP2L	1546	FALSE	TRUE	FALSE	TRUE	FALSE	FALSE	FALSE	FALSE
CKAP4	428	TRUE	FALSE	FALSE	FALSE	FALSE	FALSE	FALSE	FALSE
CKAP5	4630	FALSE	FALSE	FALSE	FALSE	FALSE	TRUE	TRUE	TRUE
CKAP5	5618	TRUE	FALSE	FALSE	FALSE	FALSE	FALSE	FALSE	FALSE
CLASP1	44	TRUE	TRUE	TRUE	TRUE	FALSE	FALSE	FALSE	FALSE
CLBA1	3719	TRUE	FALSE	FALSE	FALSE	FALSE	FALSE	FALSE	TRUE
CLCA1	2966	FALSE	FALSE	FALSE	FALSE	FALSE	TRUE	FALSE	FALSE
CLCA1	3468	TRUE	TRUE	TRUE	TRUE	FALSE	FALSE	FALSE	FALSE
CLCA1	4653	FALSE	FALSE	FALSE	FALSE	TRUE	FALSE	FALSE	FALSE
CLCC1	1216	TRUE	TRUE	TRUE	TRUE	TRUE	TRUE	FALSE	FALSE
CLCN2	1026	TRUE	FALSE	FALSE	FALSE	FALSE	FALSE	FALSE	FALSE
CLCN2	1027	TRUE	FALSE	TRUE	FALSE	FALSE	FALSE	FALSE	FALSE
CLCN3	991	TRUE	TRUE	TRUE	TRUE	TRUE	TRUE	TRUE	TRUE
CLCN3	992	TRUE	TRUE	FALSE	FALSE	TRUE	FALSE	TRUE	TRUE
CLCN4	3252	FALSE	FALSE	FALSE	FALSE	TRUE	FALSE	FALSE	FALSE
CLCN7	3042	TRUE	FALSE	TRUE	FALSE	FALSE	FALSE	FALSE	FALSE
CLCN7	3177	FALSE	FALSE	TRUE	FALSE	FALSE	FALSE	FALSE	FALSE
CLDN1	1553	TRUE	FALSE	TRUE	FALSE	TRUE	TRUE	TRUE	TRUE
CLDN1	2333	TRUE	TRUE	TRUE	TRUE	FALSE	FALSE	FALSE	FALSE
CLDN2	979	FALSE	TRUE	TRUE	TRUE	FALSE	FALSE	FALSE	FALSE
CLDN2	980	TRUE	FALSE	FALSE	FALSE	FALSE	FALSE	FALSE	FALSE
CLDN2	983	FALSE	TRUE	FALSE	TRUE	TRUE	TRUE	FALSE	TRUE
CLDN4	491	FALSE	FALSE	FALSE	FALSE	FALSE	FALSE	TRUE	TRUE
CLDND1	153	TRUE	TRUE	TRUE	TRUE	FALSE	FALSE	FALSE	FALSE
CLEC16A	1003	TRUE	TRUE	TRUE	TRUE	FALSE	FALSE	FALSE	FALSE
CLEC16A	1994	FALSE	FALSE	FALSE	FALSE	TRUE	TRUE	TRUE	TRUE
CLIC5	133	TRUE	FALSE	TRUE	FALSE	TRUE	TRUE	TRUE	TRUE
CLINT1	4772	FALSE	FALSE	FALSE	FALSE	FALSE	TRUE	FALSE	TRUE
CLINT1	4776	FALSE	FALSE	FALSE	FALSE	TRUE	TRUE	TRUE	TRUE
CLIP1	4657	FALSE	FALSE	FALSE	FALSE	TRUE	TRUE	TRUE	TRUE
CLIP2	2057	TRUE	FALSE	TRUE	FALSE	FALSE	FALSE	FALSE	FALSE
CLIP4	2233	FALSE	FALSE	FALSE	FALSE	TRUE	TRUE	TRUE	TRUE
CLK1	525	FALSE	FALSE	FALSE	FALSE	FALSE	FALSE	FALSE	TRUE
CLK3	4215	TRUE	TRUE	TRUE	TRUE	TRUE	TRUE	TRUE	TRUE
CLK4	4056	TRUE	TRUE	TRUE	TRUE	FALSE	TRUE	TRUE	TRUE
CLK4	4443	FALSE	FALSE	FALSE	FALSE	TRUE	FALSE	FALSE	FALSE
CLN6	1780	TRUE	TRUE	TRUE	TRUE	TRUE	TRUE	TRUE	TRUE
CLOCK	2019	FALSE	TRUE	FALSE	TRUE	TRUE	TRUE	FALSE	TRUE
CLPB	1884	FALSE	TRUE	FALSE	TRUE	FALSE	FALSE	FALSE	FALSE
CLPB	1903	FALSE	FALSE	FALSE	FALSE	TRUE	TRUE	TRUE	TRUE
CLPB	1904	FALSE	TRUE	FALSE	FALSE	TRUE	TRUE	FALSE	FALSE
CLPB	4003	TRUE	TRUE	FALSE	TRUE	FALSE	FALSE	FALSE	FALSE
CLPTM1L	75	FALSE	FALSE	FALSE	FALSE	TRUE	TRUE	FALSE	TRUE
CLRN3	1893	TRUE	TRUE	TRUE	TRUE	TRUE	TRUE	TRUE	TRUE
CLSTN1	250	TRUE	FALSE	TRUE	FALSE	TRUE	FALSE	FALSE	TRUE
CLSTN1	1552	FALSE	FALSE	FALSE	FALSE	TRUE	FALSE	FALSE	FALSE
CLTA	894	FALSE	FALSE	FALSE	FALSE	FALSE	FALSE	TRUE	FALSE
CLTC	1428	FALSE	FALSE	FALSE	TRUE	FALSE	FALSE	FALSE	FALSE
CLTC	1717	FALSE	TRUE	FALSE	FALSE	FALSE	FALSE	FALSE	FALSE
CLTC	2426	TRUE	FALSE	FALSE	FALSE	FALSE	FALSE	FALSE	FALSE
CLTC	3633	TRUE	FALSE	FALSE	TRUE	FALSE	FALSE	FALSE	FALSE
CLTC	3787	TRUE	FALSE	FALSE	FALSE	FALSE	FALSE	FALSE	FALSE
CLTC	3790	TRUE	FALSE	TRUE	FALSE	FALSE	FALSE	FALSE	FALSE
CLTC	5222	TRUE	FALSE	FALSE	FALSE	TRUE	FALSE	FALSE	TRUE
CLTCL1	3099	TRUE	TRUE	TRUE	TRUE	FALSE	TRUE	TRUE	TRUE
CLTCL1	5450	FALSE	FALSE	FALSE	FALSE	FALSE	FALSE	FALSE	TRUE
CLU	735	FALSE	FALSE	FALSE	FALSE	FALSE	FALSE	TRUE	FALSE
CLU	2854	TRUE	TRUE	TRUE	TRUE	FALSE	FALSE	FALSE	FALSE
CLUH	1808	TRUE	FALSE	TRUE	FALSE	FALSE	TRUE	FALSE	FALSE
CLUH	2524	FALSE	TRUE	FALSE	TRUE	TRUE	FALSE	FALSE	FALSE
CLUH	5427	FALSE	TRUE	FALSE	TRUE	FALSE	FALSE	FALSE	FALSE
CMAS	152	TRUE	FALSE	FALSE	FALSE	FALSE	FALSE	FALSE	FALSE
CMAS	154	FALSE	FALSE	FALSE	TRUE	FALSE	FALSE	FALSE	FALSE
CMIP	1735	TRUE	TRUE	TRUE	TRUE	FALSE	FALSE	FALSE	FALSE
CMTM6	96	TRUE	TRUE	TRUE	TRUE	FALSE	FALSE	FALSE	FALSE
CMYA5	9100	FALSE	FALSE	FALSE	FALSE	TRUE	FALSE	TRUE	FALSE
CMYA5	10641	TRUE	TRUE	TRUE	TRUE	FALSE	FALSE	FALSE	FALSE
CNBD2	1185	FALSE	TRUE	FALSE	FALSE	FALSE	FALSE	FALSE	FALSE
CNDP2	378	TRUE	FALSE	TRUE	FALSE	FALSE	FALSE	FALSE	FALSE
CNEP1R1	20	FALSE	TRUE	FALSE	TRUE	FALSE	FALSE	FALSE	FALSE
CNEP1R1	37	FALSE	FALSE	TRUE	FALSE	FALSE	FALSE	FALSE	FALSE
CNGA4	1796	TRUE	FALSE	FALSE	FALSE	FALSE	FALSE	FALSE	FALSE
CNIH1	4288	TRUE	FALSE	FALSE	TRUE	FALSE	FALSE	FALSE	FALSE
CNIH1	4291	FALSE	TRUE	FALSE	TRUE	TRUE	TRUE	TRUE	TRUE
CNKSR2	889	TRUE	FALSE	TRUE	FALSE	FALSE	FALSE	FALSE	FALSE
CNNM2	2106	TRUE	TRUE	TRUE	TRUE	TRUE	TRUE	TRUE	TRUE
CNNM4	358	TRUE	FALSE	TRUE	FALSE	TRUE	FALSE	FALSE	FALSE
CNOT1	569	TRUE	TRUE	TRUE	TRUE	FALSE	FALSE	FALSE	FALSE
CNOT1	770	FALSE	TRUE	FALSE	TRUE	FALSE	TRUE	FALSE	TRUE
CNOT1	5741	FALSE	FALSE	FALSE	FALSE	TRUE	TRUE	TRUE	TRUE
CNOT11	1071	TRUE	TRUE	TRUE	TRUE	TRUE	TRUE	TRUE	TRUE
CNOT2	2262	FALSE	TRUE	FALSE	TRUE	TRUE	TRUE	TRUE	TRUE
CNOT3	1321	TRUE	TRUE	TRUE	TRUE	TRUE	TRUE	TRUE	TRUE
CNOT4	398	FALSE	FALSE	FALSE	FALSE	TRUE	FALSE	FALSE	FALSE
CNOT6	2553	FALSE	FALSE	TRUE	FALSE	FALSE	FALSE	TRUE	TRUE
CNOT7	904	FALSE	FALSE	FALSE	FALSE	FALSE	FALSE	FALSE	TRUE
CNOT9	3033	FALSE	FALSE	FALSE	FALSE	TRUE	FALSE	TRUE	TRUE
CNPPD1	145	TRUE	FALSE	TRUE	FALSE	FALSE	FALSE	FALSE	FALSE
CNPY3	3184	TRUE	TRUE	TRUE	TRUE	TRUE	TRUE	TRUE	TRUE
CNST	291	FALSE	FALSE	FALSE	FALSE	TRUE	TRUE	TRUE	FALSE
CNST	2122	FALSE	TRUE	FALSE	TRUE	FALSE	FALSE	FALSE	FALSE
CNTN2	2194	TRUE	TRUE	TRUE	TRUE	TRUE	FALSE	FALSE	TRUE
CNTNAP5	234	TRUE	TRUE	TRUE	FALSE	FALSE	FALSE	FALSE	FALSE
CNTRL	4978	FALSE	TRUE	FALSE	TRUE	FALSE	FALSE	FALSE	FALSE
CNTROB	3289	TRUE	FALSE	FALSE	TRUE	FALSE	TRUE	FALSE	FALSE
COA8	1988	TRUE	TRUE	TRUE	TRUE	FALSE	FALSE	FALSE	TRUE
COASY	546	TRUE	FALSE	FALSE	FALSE	FALSE	FALSE	FALSE	FALSE
COASY	1359	FALSE	FALSE	FALSE	FALSE	TRUE	FALSE	FALSE	FALSE
COASY	1375	FALSE	FALSE	FALSE	FALSE	TRUE	FALSE	FALSE	FALSE
COBL	3325	TRUE	FALSE	TRUE	FALSE	TRUE	TRUE	TRUE	TRUE
COBLL1	3665	TRUE	TRUE	TRUE	TRUE	FALSE	FALSE	TRUE	FALSE
COCH	570	TRUE	TRUE	TRUE	TRUE	TRUE	FALSE	FALSE	FALSE
COG1	2729	FALSE	FALSE	FALSE	FALSE	TRUE	TRUE	TRUE	TRUE
COG1	3049	TRUE	TRUE	TRUE	TRUE	FALSE	FALSE	FALSE	FALSE
COG3	26	TRUE	TRUE	TRUE	TRUE	FALSE	FALSE	FALSE	FALSE
COG3	27	FALSE	FALSE	TRUE	FALSE	FALSE	FALSE	FALSE	FALSE
COG3	963	FALSE	TRUE	FALSE	TRUE	FALSE	TRUE	TRUE	TRUE
COG4	2205	FALSE	FALSE	FALSE	FALSE	TRUE	FALSE	FALSE	FALSE
COG8	861	TRUE	TRUE	TRUE	TRUE	FALSE	FALSE	FALSE	FALSE
COIL	737	FALSE	FALSE	FALSE	FALSE	TRUE	TRUE	TRUE	FALSE
COIL	738	FALSE	TRUE	TRUE	TRUE	FALSE	FALSE	FALSE	FALSE
COL11A1	4327	TRUE	TRUE	TRUE	TRUE	FALSE	FALSE	FALSE	FALSE
COL12A1	1900	TRUE	TRUE	TRUE	TRUE	TRUE	TRUE	TRUE	TRUE
COL12A1	5262	FALSE	FALSE	FALSE	FALSE	FALSE	TRUE	TRUE	FALSE
COL12A1	6121	FALSE	TRUE	FALSE	FALSE	FALSE	FALSE	FALSE	FALSE
COL1A1	3118	FALSE	TRUE	FALSE	TRUE	FALSE	FALSE	FALSE	FALSE
COL1A2	2720	TRUE	TRUE	TRUE	TRUE	TRUE	TRUE	TRUE	TRUE
COL24A1	338	FALSE	TRUE	FALSE	FALSE	FALSE	FALSE	FALSE	FALSE
COL24A1	3521	FALSE	FALSE	FALSE	FALSE	FALSE	TRUE	FALSE	FALSE
COL4A1	42	FALSE	FALSE	FALSE	FALSE	TRUE	FALSE	FALSE	FALSE
COL4A2	3433	TRUE	TRUE	TRUE	TRUE	TRUE	TRUE	TRUE	TRUE
COL4A2	3434	TRUE	TRUE	TRUE	TRUE	FALSE	FALSE	FALSE	FALSE
COL4A3	87	FALSE	FALSE	FALSE	FALSE	TRUE	FALSE	TRUE	FALSE
COL4A4	1194	TRUE	TRUE	TRUE	TRUE	TRUE	FALSE	FALSE	FALSE
COL4A4	2086	FALSE	FALSE	FALSE	FALSE	FALSE	FALSE	FALSE	TRUE
COL4A5	4032	FALSE	TRUE	FALSE	TRUE	FALSE	TRUE	FALSE	FALSE
COL5A1	2689	TRUE	TRUE	TRUE	TRUE	FALSE	FALSE	FALSE	FALSE
COL5A1	3815	FALSE	FALSE	FALSE	FALSE	TRUE	TRUE	TRUE	FALSE
COL5A1	5748	FALSE	FALSE	FALSE	FALSE	TRUE	FALSE	FALSE	FALSE
COL5A2	408	TRUE	TRUE	TRUE	TRUE	TRUE	TRUE	TRUE	TRUE
COL6A2	856	FALSE	FALSE	FALSE	FALSE	FALSE	TRUE	FALSE	FALSE
COL6A2	2070	TRUE	TRUE	TRUE	TRUE	TRUE	FALSE	TRUE	TRUE
COL6A3	3310	TRUE	FALSE	TRUE	FALSE	FALSE	FALSE	FALSE	FALSE
COL6A3	4779	FALSE	TRUE	FALSE	TRUE	FALSE	FALSE	FALSE	FALSE
COL6A3	8426	FALSE	FALSE	FALSE	FALSE	TRUE	TRUE	TRUE	FALSE
COL6A5	5727	TRUE	TRUE	TRUE	TRUE	FALSE	TRUE	TRUE	TRUE
COL6A6	28	FALSE	FALSE	FALSE	FALSE	TRUE	TRUE	TRUE	TRUE
COL7A1	1217	FALSE	FALSE	FALSE	FALSE	TRUE	TRUE	TRUE	TRUE
COL7A1	4497	FALSE	FALSE	FALSE	TRUE	FALSE	FALSE	FALSE	FALSE
COL7A1	7996	TRUE	TRUE	TRUE	TRUE	FALSE	FALSE	FALSE	FALSE
COL8A1	4006	TRUE	TRUE	TRUE	TRUE	TRUE	TRUE	TRUE	TRUE
COL9A1	1856	FALSE	FALSE	FALSE	FALSE	FALSE	TRUE	TRUE	FALSE
COLEC12	2613	FALSE	TRUE	FALSE	TRUE	TRUE	TRUE	TRUE	TRUE
COLEC12	4257	TRUE	FALSE	TRUE	FALSE	FALSE	FALSE	FALSE	FALSE
COLGALT1	2874	FALSE	FALSE	FALSE	FALSE	TRUE	TRUE	TRUE	TRUE
COLGALT2	639	TRUE	FALSE	TRUE	FALSE	FALSE	FALSE	FALSE	FALSE
COMMD2	835	FALSE	FALSE	FALSE	FALSE	TRUE	FALSE	FALSE	FALSE
COMMD2	1227	TRUE	FALSE	TRUE	FALSE	FALSE	FALSE	FALSE	FALSE
COMMD4	923	FALSE	TRUE	FALSE	TRUE	FALSE	FALSE	FALSE	FALSE
COMMD6	366	TRUE	TRUE	FALSE	TRUE	FALSE	FALSE	FALSE	FALSE
COMMD7	1831	FALSE	TRUE	FALSE	FALSE	FALSE	TRUE	TRUE	FALSE
COMP	2206	TRUE	TRUE	TRUE	TRUE	TRUE	FALSE	TRUE	FALSE
COP1	2014	TRUE	TRUE	TRUE	TRUE	TRUE	TRUE	TRUE	TRUE
COPA	4161	TRUE	TRUE	TRUE	TRUE	TRUE	TRUE	TRUE	TRUE
COPB2	1492	FALSE	FALSE	FALSE	FALSE	FALSE	TRUE	FALSE	TRUE
COPE	88	TRUE	FALSE	FALSE	FALSE	FALSE	FALSE	FALSE	FALSE
COPG2	5428	TRUE	FALSE	TRUE	FALSE	FALSE	FALSE	FALSE	FALSE
COPG2	6136	TRUE	TRUE	TRUE	TRUE	FALSE	FALSE	FALSE	FALSE
COPRS	521	FALSE	FALSE	FALSE	FALSE	TRUE	TRUE	TRUE	TRUE
COPS3	715	FALSE	FALSE	FALSE	FALSE	TRUE	FALSE	FALSE	FALSE
COPS4	1160	FALSE	FALSE	FALSE	FALSE	TRUE	FALSE	FALSE	FALSE
COQ10B	50	TRUE	TRUE	TRUE	TRUE	TRUE	FALSE	FALSE	FALSE
COQ8B	879	TRUE	TRUE	FALSE	TRUE	FALSE	FALSE	FALSE	FALSE
CORO1B	1222	FALSE	FALSE	FALSE	FALSE	FALSE	TRUE	FALSE	FALSE
CORO1B	1226	FALSE	TRUE	FALSE	TRUE	FALSE	FALSE	FALSE	FALSE
CORO1C	56	TRUE	TRUE	TRUE	TRUE	TRUE	TRUE	TRUE	TRUE
CORO1C	513	FALSE	FALSE	FALSE	TRUE	TRUE	FALSE	FALSE	TRUE
CORO2A	671	TRUE	FALSE	FALSE	FALSE	FALSE	FALSE	FALSE	FALSE
CORO2B	2126	FALSE	FALSE	FALSE	FALSE	FALSE	FALSE	FALSE	TRUE
COX1	30	TRUE	TRUE	TRUE	TRUE	TRUE	TRUE	TRUE	TRUE
COX1	34	FALSE	FALSE	FALSE	FALSE	FALSE	FALSE	FALSE	TRUE
COX1	50	FALSE	FALSE	FALSE	FALSE	TRUE	FALSE	FALSE	FALSE
COX1	51	TRUE	TRUE	TRUE	TRUE	TRUE	TRUE	TRUE	TRUE
COX1	54	FALSE	FALSE	FALSE	FALSE	FALSE	FALSE	TRUE	FALSE
COX1	56	FALSE	FALSE	FALSE	FALSE	TRUE	TRUE	TRUE	TRUE
COX1	60	FALSE	FALSE	FALSE	FALSE	FALSE	FALSE	FALSE	TRUE
COX1	62	FALSE	FALSE	FALSE	FALSE	TRUE	TRUE	TRUE	TRUE
COX1	87	FALSE	FALSE	FALSE	FALSE	FALSE	FALSE	TRUE	TRUE
COX1	239	TRUE	FALSE	TRUE	FALSE	FALSE	FALSE	FALSE	FALSE
COX1	240	TRUE	TRUE	FALSE	TRUE	FALSE	FALSE	FALSE	FALSE
COX1	241	TRUE	TRUE	TRUE	TRUE	FALSE	TRUE	FALSE	FALSE
COX1	258	FALSE	FALSE	FALSE	FALSE	TRUE	TRUE	TRUE	TRUE
COX1	276	FALSE	FALSE	FALSE	FALSE	FALSE	TRUE	FALSE	TRUE
COX1	311	FALSE	FALSE	FALSE	FALSE	TRUE	FALSE	FALSE	FALSE
COX1	317	FALSE	FALSE	TRUE	TRUE	FALSE	FALSE	FALSE	FALSE
COX1	319	TRUE	FALSE	TRUE	FALSE	FALSE	FALSE	FALSE	FALSE
COX1	366	TRUE	TRUE	TRUE	TRUE	FALSE	FALSE	FALSE	FALSE
COX1	372	TRUE	TRUE	TRUE	TRUE	FALSE	FALSE	FALSE	FALSE
COX1	375	FALSE	FALSE	TRUE	FALSE	FALSE	FALSE	FALSE	FALSE
COX1	380	FALSE	FALSE	FALSE	FALSE	FALSE	FALSE	FALSE	TRUE
COX1	381	FALSE	FALSE	FALSE	FALSE	TRUE	FALSE	FALSE	FALSE
COX1	831	FALSE	FALSE	FALSE	FALSE	FALSE	TRUE	TRUE	FALSE
COX1	854	FALSE	TRUE	TRUE	TRUE	FALSE	FALSE	FALSE	TRUE
COX1	871	FALSE	FALSE	FALSE	FALSE	TRUE	FALSE	TRUE	FALSE
COX1	876	FALSE	FALSE	FALSE	FALSE	TRUE	FALSE	FALSE	FALSE
COX1	905	FALSE	FALSE	FALSE	FALSE	TRUE	FALSE	FALSE	FALSE
COX1	1032	FALSE	FALSE	FALSE	FALSE	TRUE	TRUE	FALSE	TRUE
COX1	1033	FALSE	FALSE	FALSE	FALSE	TRUE	FALSE	TRUE	TRUE
COX1	1158	FALSE	FALSE	FALSE	FALSE	FALSE	TRUE	FALSE	TRUE
COX1	1167	FALSE	FALSE	FALSE	FALSE	FALSE	TRUE	FALSE	FALSE
COX1	1263	FALSE	FALSE	FALSE	FALSE	FALSE	FALSE	FALSE	TRUE
COX1	1336	FALSE	TRUE	FALSE	FALSE	FALSE	FALSE	FALSE	FALSE
COX1	1368	FALSE	FALSE	FALSE	FALSE	FALSE	FALSE	FALSE	TRUE
COX1	1527	TRUE	TRUE	TRUE	TRUE	FALSE	FALSE	FALSE	FALSE
COX10	2619	FALSE	FALSE	FALSE	FALSE	TRUE	FALSE	FALSE	FALSE
COX10	3449	TRUE	TRUE	TRUE	TRUE	FALSE	TRUE	TRUE	TRUE
COX11	375	TRUE	FALSE	TRUE	FALSE	FALSE	FALSE	FALSE	FALSE
COX16	89	TRUE	TRUE	TRUE	TRUE	FALSE	TRUE	FALSE	FALSE
COX18	2107	FALSE	FALSE	FALSE	FALSE	TRUE	FALSE	FALSE	FALSE
COX18	2109	TRUE	TRUE	TRUE	TRUE	TRUE	TRUE	TRUE	TRUE
COX2	329	TRUE	TRUE	TRUE	TRUE	FALSE	FALSE	TRUE	FALSE
COX2	492	FALSE	FALSE	FALSE	FALSE	TRUE	FALSE	FALSE	TRUE
COX2	508	FALSE	FALSE	FALSE	FALSE	TRUE	FALSE	FALSE	FALSE
COX2	647	FALSE	FALSE	FALSE	FALSE	TRUE	TRUE	TRUE	TRUE
COX2	671	TRUE	TRUE	TRUE	TRUE	TRUE	FALSE	FALSE	FALSE
COX2	672	FALSE	TRUE	FALSE	TRUE	FALSE	FALSE	FALSE	FALSE
COX3	78	FALSE	FALSE	FALSE	FALSE	FALSE	FALSE	TRUE	FALSE
COX3	181	FALSE	FALSE	FALSE	FALSE	TRUE	FALSE	FALSE	FALSE
COX3	186	TRUE	TRUE	TRUE	TRUE	TRUE	FALSE	TRUE	TRUE
COX3	191	TRUE	TRUE	FALSE	TRUE	FALSE	FALSE	TRUE	TRUE
COX3	295	TRUE	FALSE	TRUE	FALSE	FALSE	FALSE	FALSE	FALSE
COX3	554	TRUE	TRUE	TRUE	TRUE	FALSE	FALSE	FALSE	FALSE
COX3	564	FALSE	FALSE	TRUE	FALSE	FALSE	FALSE	FALSE	FALSE
COX3	744	TRUE	TRUE	TRUE	TRUE	TRUE	TRUE	TRUE	TRUE
COX3	749	FALSE	FALSE	FALSE	FALSE	FALSE	TRUE	FALSE	FALSE
COX3	768	FALSE	FALSE	FALSE	FALSE	FALSE	FALSE	FALSE	TRUE
COX4I1	676	TRUE	TRUE	TRUE	TRUE	FALSE	FALSE	FALSE	FALSE
COX4I1	1036	FALSE	FALSE	FALSE	FALSE	TRUE	TRUE	TRUE	TRUE
COX5A	829	FALSE	FALSE	FALSE	FALSE	FALSE	FALSE	FALSE	TRUE
CPA4	2498	FALSE	FALSE	FALSE	FALSE	FALSE	TRUE	FALSE	FALSE
CPD	205	TRUE	FALSE	FALSE	FALSE	FALSE	FALSE	FALSE	FALSE
CPD	2294	TRUE	TRUE	TRUE	TRUE	TRUE	TRUE	TRUE	TRUE
CPE	1580	TRUE	TRUE	TRUE	TRUE	TRUE	TRUE	TRUE	TRUE
CPEB4	1966	FALSE	FALSE	FALSE	FALSE	TRUE	FALSE	FALSE	FALSE
CPLANE1	6083	FALSE	FALSE	FALSE	FALSE	TRUE	FALSE	FALSE	TRUE
CPLX1	2101	FALSE	FALSE	FALSE	FALSE	TRUE	FALSE	FALSE	FALSE
CPNE1	2247	TRUE	TRUE	TRUE	TRUE	TRUE	TRUE	TRUE	TRUE
CPNE3	757	TRUE	TRUE	TRUE	TRUE	TRUE	TRUE	TRUE	TRUE
CPNE3	3327	TRUE	FALSE	TRUE	FALSE	FALSE	FALSE	FALSE	FALSE
CPNE5	549	FALSE	FALSE	FALSE	FALSE	FALSE	FALSE	TRUE	TRUE
CPNE8	3929	TRUE	TRUE	TRUE	TRUE	TRUE	TRUE	TRUE	TRUE
CPNE9	878	TRUE	FALSE	FALSE	FALSE	FALSE	FALSE	FALSE	FALSE
CPOX	223	TRUE	TRUE	TRUE	TRUE	TRUE	TRUE	TRUE	TRUE
CPPED1	568	FALSE	TRUE	FALSE	TRUE	FALSE	TRUE	TRUE	FALSE
CPPED1	3738	TRUE	FALSE	TRUE	FALSE	FALSE	FALSE	FALSE	FALSE
CPSF1	429	FALSE	FALSE	FALSE	FALSE	FALSE	FALSE	FALSE	TRUE
CPSF1	3998	FALSE	FALSE	FALSE	FALSE	FALSE	TRUE	FALSE	TRUE
CPSF2	5213	FALSE	TRUE	FALSE	TRUE	FALSE	TRUE	FALSE	TRUE
CPSF2	5214	TRUE	FALSE	FALSE	FALSE	TRUE	FALSE	FALSE	FALSE
CPSF2	5223	FALSE	FALSE	FALSE	FALSE	TRUE	TRUE	TRUE	TRUE
CPSF3	368	TRUE	TRUE	TRUE	TRUE	FALSE	TRUE	TRUE	TRUE
CPSF3	1288	FALSE	TRUE	FALSE	TRUE	FALSE	FALSE	FALSE	FALSE
CPSF6	1256	TRUE	TRUE	TRUE	TRUE	TRUE	TRUE	TRUE	TRUE
CPSF7	2333	TRUE	TRUE	TRUE	TRUE	TRUE	TRUE	TRUE	TRUE
CPT1A	1535	TRUE	FALSE	TRUE	FALSE	FALSE	FALSE	FALSE	FALSE
CPT1A	1957	FALSE	TRUE	FALSE	TRUE	FALSE	FALSE	FALSE	FALSE
CPT1A	5262	FALSE	FALSE	FALSE	TRUE	FALSE	FALSE	FALSE	FALSE
CPT1B	2072	FALSE	FALSE	TRUE	FALSE	FALSE	TRUE	TRUE	FALSE
CPT2	281	FALSE	FALSE	FALSE	FALSE	TRUE	TRUE	FALSE	TRUE
CPXM2	1702	FALSE	TRUE	FALSE	TRUE	FALSE	FALSE	FALSE	FALSE
CPXM2	1913	FALSE	FALSE	FALSE	FALSE	TRUE	FALSE	TRUE	TRUE
CRACD	703	FALSE	FALSE	FALSE	FALSE	FALSE	FALSE	TRUE	FALSE
CRACDL	1342	FALSE	TRUE	FALSE	TRUE	FALSE	FALSE	FALSE	FALSE
CRACDL	2877	FALSE	FALSE	FALSE	FALSE	TRUE	TRUE	FALSE	FALSE
CRAMP1	102	TRUE	TRUE	TRUE	TRUE	FALSE	FALSE	FALSE	FALSE
CRAMP1	5058	TRUE	TRUE	TRUE	TRUE	TRUE	TRUE	TRUE	TRUE
CRAT	481	TRUE	TRUE	TRUE	TRUE	TRUE	TRUE	TRUE	TRUE
CRB2	2395	TRUE	TRUE	TRUE	TRUE	FALSE	FALSE	FALSE	FALSE
CRCP	2144	TRUE	FALSE	TRUE	FALSE	FALSE	FALSE	FALSE	FALSE
CREB1	1051	FALSE	TRUE	TRUE	TRUE	FALSE	FALSE	FALSE	FALSE
CREB3L4	811	TRUE	TRUE	TRUE	TRUE	FALSE	TRUE	TRUE	FALSE
CREBBP	1574	TRUE	TRUE	TRUE	TRUE	TRUE	FALSE	TRUE	FALSE
CREBBP	4965	TRUE	FALSE	TRUE	FALSE	FALSE	FALSE	FALSE	FALSE
CREG1	2149	FALSE	TRUE	FALSE	TRUE	TRUE	TRUE	TRUE	TRUE
CREG1	5322	FALSE	TRUE	FALSE	TRUE	TRUE	TRUE	FALSE	FALSE
CRELD2	841	TRUE	TRUE	TRUE	TRUE	TRUE	TRUE	TRUE	TRUE
CREM	153	FALSE	TRUE	FALSE	TRUE	FALSE	FALSE	TRUE	FALSE
CRIM1	317	FALSE	FALSE	FALSE	FALSE	FALSE	FALSE	FALSE	TRUE
CRIM1	1484	FALSE	TRUE	FALSE	FALSE	FALSE	FALSE	FALSE	FALSE
CRIM1	2249	TRUE	TRUE	TRUE	TRUE	TRUE	TRUE	TRUE	TRUE
CRIM1	3419	FALSE	FALSE	FALSE	FALSE	FALSE	TRUE	FALSE	TRUE
CRIP2	403	TRUE	FALSE	TRUE	FALSE	FALSE	FALSE	FALSE	FALSE
CRK	581	TRUE	FALSE	FALSE	FALSE	TRUE	FALSE	FALSE	FALSE
CRK	1888	TRUE	TRUE	TRUE	TRUE	FALSE	FALSE	FALSE	FALSE
CRLF1	231	FALSE	FALSE	TRUE	FALSE	FALSE	FALSE	FALSE	FALSE
CRLS1	2001	FALSE	FALSE	FALSE	FALSE	TRUE	TRUE	FALSE	TRUE
CROCC	146	TRUE	TRUE	TRUE	TRUE	TRUE	TRUE	FALSE	TRUE
CRTC1	1208	TRUE	TRUE	TRUE	TRUE	FALSE	FALSE	FALSE	FALSE
CRTC2	1843	TRUE	TRUE	TRUE	TRUE	FALSE	FALSE	FALSE	FALSE
CRY1	867	FALSE	FALSE	FALSE	FALSE	TRUE	FALSE	FALSE	FALSE
CRY2	931	FALSE	FALSE	FALSE	FALSE	FALSE	TRUE	FALSE	FALSE
CRYBG3	5220	FALSE	TRUE	FALSE	TRUE	FALSE	FALSE	FALSE	FALSE
CRYZ	1231	FALSE	FALSE	FALSE	FALSE	TRUE	TRUE	TRUE	FALSE
CRYZ	2651	FALSE	FALSE	FALSE	FALSE	FALSE	FALSE	TRUE	TRUE
CS	868	TRUE	FALSE	TRUE	FALSE	FALSE	FALSE	FALSE	FALSE
CS	3132	FALSE	TRUE	TRUE	TRUE	TRUE	FALSE	FALSE	FALSE
CS	3133	FALSE	FALSE	FALSE	FALSE	TRUE	FALSE	FALSE	FALSE
CSAD	2039	TRUE	FALSE	FALSE	FALSE	FALSE	FALSE	FALSE	FALSE
CSDE1	1201	FALSE	TRUE	FALSE	TRUE	FALSE	FALSE	FALSE	FALSE
CSF1R	2725	TRUE	TRUE	TRUE	TRUE	FALSE	FALSE	FALSE	FALSE
CSF1R	2727	FALSE	FALSE	FALSE	FALSE	TRUE	FALSE	FALSE	FALSE
CSGALNACT1	757	TRUE	TRUE	TRUE	TRUE	FALSE	FALSE	FALSE	FALSE
CSGALNACT1	836	FALSE	FALSE	FALSE	FALSE	TRUE	FALSE	TRUE	FALSE
CSK	142	TRUE	TRUE	FALSE	TRUE	FALSE	FALSE	FALSE	FALSE
CSKMT	79	FALSE	FALSE	FALSE	FALSE	FALSE	TRUE	FALSE	FALSE
CSKMT	80	FALSE	FALSE	FALSE	TRUE	FALSE	FALSE	FALSE	FALSE
CSKMT	218	TRUE	FALSE	FALSE	TRUE	FALSE	FALSE	FALSE	FALSE
CSMD2	4321	TRUE	FALSE	TRUE	FALSE	FALSE	FALSE	FALSE	FALSE
CSMD2	10075	FALSE	TRUE	FALSE	TRUE	FALSE	FALSE	FALSE	FALSE
CSMD3	6135	TRUE	TRUE	TRUE	TRUE	TRUE	TRUE	TRUE	TRUE
CSNK1D	181	TRUE	TRUE	TRUE	TRUE	FALSE	FALSE	FALSE	FALSE
CSNK1D	3142	FALSE	TRUE	FALSE	TRUE	TRUE	TRUE	TRUE	TRUE
CSPG4	1768	FALSE	FALSE	FALSE	FALSE	FALSE	FALSE	TRUE	FALSE
CSPG4	1769	FALSE	FALSE	FALSE	FALSE	TRUE	FALSE	FALSE	FALSE
CSPG4	1945	TRUE	TRUE	TRUE	TRUE	FALSE	FALSE	FALSE	FALSE
CSPG5	1392	FALSE	FALSE	FALSE	FALSE	TRUE	FALSE	FALSE	FALSE
CSRNP1	5572	FALSE	TRUE	FALSE	TRUE	TRUE	TRUE	FALSE	FALSE
CSRNP1	5575	FALSE	TRUE	FALSE	FALSE	FALSE	TRUE	FALSE	FALSE
CSRNP2	2254	TRUE	TRUE	TRUE	TRUE	TRUE	TRUE	TRUE	TRUE
CSRP1	60	FALSE	FALSE	FALSE	FALSE	FALSE	TRUE	TRUE	TRUE
CSRP1	1480	TRUE	TRUE	TRUE	FALSE	FALSE	FALSE	FALSE	FALSE
CST3	511	FALSE	FALSE	FALSE	FALSE	TRUE	FALSE	FALSE	FALSE
CST3	531	TRUE	FALSE	FALSE	FALSE	FALSE	FALSE	FALSE	FALSE
CST3	532	TRUE	FALSE	TRUE	FALSE	FALSE	FALSE	FALSE	FALSE
CST3	650	FALSE	FALSE	TRUE	TRUE	TRUE	TRUE	TRUE	TRUE
CST3	3204	TRUE	FALSE	FALSE	FALSE	FALSE	FALSE	FALSE	FALSE
CSTF1	3034	TRUE	FALSE	TRUE	FALSE	TRUE	FALSE	FALSE	FALSE
CSTF2	321	TRUE	FALSE	TRUE	TRUE	TRUE	TRUE	TRUE	FALSE
CSTF2	323	TRUE	TRUE	TRUE	TRUE	FALSE	FALSE	FALSE	FALSE
CTBP1	481	TRUE	TRUE	TRUE	TRUE	TRUE	TRUE	TRUE	TRUE
CTBS	1907	TRUE	FALSE	FALSE	FALSE	FALSE	FALSE	TRUE	FALSE
CTC1	4847	FALSE	FALSE	FALSE	FALSE	TRUE	TRUE	TRUE	TRUE
CTC1	4931	TRUE	TRUE	TRUE	TRUE	TRUE	TRUE	TRUE	TRUE
CTDNEP1	878	FALSE	FALSE	FALSE	FALSE	TRUE	FALSE	FALSE	FALSE
CTDP1	3794	TRUE	TRUE	TRUE	TRUE	TRUE	TRUE	TRUE	FALSE
CTDSP1	55	TRUE	FALSE	TRUE	FALSE	FALSE	FALSE	FALSE	FALSE
CTDSP1	1822	FALSE	FALSE	FALSE	FALSE	TRUE	TRUE	TRUE	TRUE
CTDSP2	210	FALSE	TRUE	FALSE	TRUE	FALSE	FALSE	FALSE	FALSE
CTDSPL	383	FALSE	FALSE	FALSE	FALSE	FALSE	TRUE	TRUE	TRUE
CTDSPL	385	FALSE	FALSE	FALSE	FALSE	TRUE	FALSE	FALSE	TRUE
CTDSPL	4092	FALSE	FALSE	FALSE	FALSE	TRUE	FALSE	FALSE	FALSE
CTDSPL2	797	FALSE	FALSE	FALSE	FALSE	TRUE	FALSE	FALSE	FALSE
CTH	496	TRUE	TRUE	TRUE	TRUE	TRUE	TRUE	TRUE	TRUE
CTIF	406	TRUE	TRUE	TRUE	TRUE	TRUE	FALSE	FALSE	FALSE
CTNNA1	2036	TRUE	TRUE	FALSE	TRUE	FALSE	FALSE	FALSE	FALSE
CTNNA1	4335	TRUE	FALSE	TRUE	FALSE	FALSE	FALSE	FALSE	FALSE
CTNNA1	4336	TRUE	TRUE	TRUE	TRUE	TRUE	TRUE	TRUE	TRUE
CTNNBIP1	324	TRUE	TRUE	TRUE	TRUE	TRUE	TRUE	TRUE	TRUE
CTNNBL1	324	FALSE	FALSE	FALSE	FALSE	TRUE	TRUE	TRUE	TRUE
CTPS1	627	TRUE	FALSE	TRUE	FALSE	TRUE	FALSE	TRUE	FALSE
CTPS1	628	TRUE	TRUE	TRUE	TRUE	TRUE	FALSE	FALSE	FALSE
CTR9	3849	TRUE	FALSE	TRUE	FALSE	FALSE	FALSE	FALSE	FALSE
CTR9	4252	TRUE	FALSE	FALSE	FALSE	TRUE	TRUE	TRUE	TRUE
CTSA	2324	TRUE	TRUE	TRUE	TRUE	TRUE	TRUE	FALSE	TRUE
CTSF	63	TRUE	TRUE	TRUE	FALSE	FALSE	FALSE	TRUE	FALSE
CTSL	138	FALSE	FALSE	TRUE	FALSE	FALSE	FALSE	FALSE	FALSE
CTSL	431	TRUE	FALSE	TRUE	FALSE	FALSE	FALSE	FALSE	FALSE
CTSL	468	FALSE	FALSE	TRUE	FALSE	FALSE	FALSE	FALSE	FALSE
CTSL	691	TRUE	TRUE	TRUE	TRUE	TRUE	FALSE	FALSE	FALSE
[truncated: 8,297 more rows]
