# Supplementary material for: Comprehensive mapping of SARS-CoV-2 interactions in vivo reveals functional virus-host interactions
Source: Nat Commun. 2021 Aug 25;12:5113. doi: 10.1038/s41467-021-25357-1 (PMC8387478; doi:10.1038/s41467-021-25357-1)
Supplement: Supplementary file 16 — Source Data file [file 41467_2021_25357_MOESM16_ESM.xlsx]

## Sheet: Fig1b_SHAPE_REACTIVITY
WT_EPI_ISL_407987			Delta382_EPI_ISL_414378
1	-999		1	-999
2	-999		2	-999
3	-999		3	-999
4	-999		4	-999
5	-999		5	-999
6	-999		6	-999
7	-999		7	-999
8	-999		8	-999
9	-999		9	-999
10	-999		10	-999
11	-999		11	-999
12	-999		12	-999
13	-999		13	-999
14	-999		14	-999
15	-999		15	-999
16	-999		16	-999
17	-999		17	-999
18	-999		18	-999
19	-999		19	-999
20	-999		20	-999
21	-999		21	-999
22	-999		22	-999
23	-999		23	-999
24	-999		24	-999
25	-999		25	0.247478
26	-999		26	0.247126
27	-999		27	1.5166
28	-999		28	0.499502
29	-999		29	0.17458
30	-999		30	0.339188
31	0.002958		31	0.081958
32	-0.094651		32	-0.051924
33	0.506886		33	-0.232133
34	0.287983		34	0.006106
35	0.058711		35	0.274027
36	0.62836		36	0.206511
37	-0.015321		37	0.465053
38	0.720499		38	-0.043645
39	0.095926		39	0.790774
40	0.192562		40	0.000691
41	0.666231		41	0.397891
42	0.752779		42	0.958653
43	0.08859		43	0.053376
44	0.038666		44	0.421433
45	-0.107399		45	0.282374
46	0.507312		46	0.227322
47	0.134774		47	0.400763
48	0.413516		48	0.269877
49	3.33408		49	0.237812
50	0.663867		50	0.490029
51	3.30524		51	1.35722
52	0.134254		52	3.45634
53	1.38684		53	0.864913
54	1.07802		54	0.337881
55	-0.104075		55	2.00737
56	0.075466		56	0.210155
57	0.437708		57	0.026979
58	1.05917		58	-0.250543
59	-0.124949		59	0.430466
60	0.0952		60	0.112469
61	0.344518		61	0.396701
62	-0.318616		62	0.177253
63	0.500867		63	0.23808
64	-0.369853		64	0.333714
65	0.068658		65	-0.138517
66	0.436242		66	0.10115
67	0.183677		67	0.579082
68	1.67927		68	-0.044429
69	0.257213		69	1.69549
70	0.100534		70	0.547433
71	0.406988		71	-0.254559
72	0.027416		72	0.230065
73	-0.296332		73	-0.078687
74	0.711055		74	0.080006
75	-999		75	0.382078
76	-999		76	-999
77	-999		77	-999
78	-999		78	-999
79	-999		79	-0.007697
80	-999		80	3.03609
81	0.073428		81	3.86789
82	-999		82	-0.084128
83	-999		83	-0.066289
84	-999		84	-0.162046
85	-999		85	-0.080018
86	-0.093954		86	-999
87	-0.094955		87	-0.094973
88	-999		88	-0.098226
89	-999		89	0.068153
90	0.074587		90	0.172535
91	0.164082		91	-0.009056
92	0.523026		92	0.259462
93	0.627306		93	-0.204211
94	0.298033		94	0.817285
95	0.22499		95	0.910522
96	-0.222139		96	0.157901
97	-0.166702		97	0.061256
98	-0.038213		98	-0.15051
99	-0.440778		99	0.093562
100	-0.180612		100	0.066278
101	-0.375163		101	-0.12263
102	-0.160707		102	0.503719
103	0.619799		103	-0.227735
104	0.194452		104	0.597509
105	4.73067		105	0.301237
106	1.34271		106	3.35503
107	0.956588		107	1.58179
108	-0.01089		108	0.850009
109	-0.151377		109	0.009306
110	0.026902		110	0.185037
111	-0.31398		111	-0.043041
112	0.023389		112	0.207796
113	0.086034		113	0.100609
114	0.040085		114	-0.157988
115	0.109459		115	-0.06907
116	0.083203		116	-0.106798
117	0.07173		117	-0.011172
118	0.004113		118	0.008722
119	0.001761		119	0.076168
120	0.237099		120	-0.090276
121	-0.026349		121	0.055597
122	-0.12851		122	0.034116
123	-0.088438		123	0.135647
124	-0.159674		124	-0.066365
125	0.025378		125	-0.134989
126	0.102141		126	-0.024568
127	0.60321		127	0.235745
128	0.839068		128	0.452584
129	0.239907		129	0.806421
130	1.05692		130	0.72155
131	2.23298		131	0.859765
132	0.8994		132	0.787339
133	0.695147		133	0.704171
134	1.09876		134	0.705394
135	5.76376		135	0.945895
136	1.19799		136	5.48206
137	0.467915		137	1.03445
138	0.915528		138	0.795176
139	1.58365		139	0.911654
140	2.29121		140	2.05569
141	3.86173		141	2.35957
142	2.63175		142	2.44704
143	1.13436		143	2.77914
144	0.796726		144	1.19099
145	1.25937		145	0.918017
146	3.22109		146	0.907181
147	0.155246		147	3.42002
148	0.425362		148	0.21517
149	-0.125602		149	0.516266
150	0.122127		150	-0.158198
151	0.212437		151	0.054874
152	0.035978		152	0.081052
153	0.009933		153	0.052335
154	0.132343		154	-0.024885
155	0.130341		155	-0.033182
156	0.081881		156	0.068208
157	0.199912		157	0.085742
158	-0.424695		158	-0.019821
159	0.498081		159	-0.11548
160	0.104112		160	0.243406
161	0.012208		161	-0.005972
162	0.250542		162	0.150155
163	-0.134872		163	0.14024
164	-0.083387		164	-0.039259
165	-0.006786		165	-0.038731
166	0.159086		166	-0.049513
167	0.0953		167	0.235572
168	0.328847		168	0.27126
169	0.242551		169	0.288386
170	0.072454		170	0.294941
171	0.251341		171	0.060648
172	-0.173438		172	0.031634
173	0.926		173	0.048814
174	0.182558		174	0.98472
175	-0.000606		175	-999
176	0.167421		176	0.09024
177	0.099786		177	0.18104
178	0.031986		178	0.214774
179	0.291005		179	-0.0157
180	-0.049662		180	-0.004276
181	0.392518		181	0.071505
182	0.206471		182	-0.361102
183	0.207443		183	-0.030918
184	0.310508		184	0.134123
185	0.32225		185	-0.3692
186	0.906794		186	0.252513
187	0.178899		187	0.256859
188	-0.181587		188	-0.046203
189	0.368478		189	0.102926
190	0.12974		190	0.097281
191	-0.043326		191	0.010606
192	0.513298		192	0.111475
193	-0.273952		193	0.271001
194	0.139366		194	0.246297
195	0.284618		195	-999
196	0.196163		196	0.12043
197	-0.390034		197	0.036588
198	0.127866		198	0.009039
199	0.637687		199	-0.053752
200	2.53657		200	0.490628
201	0.498587		201	4.21358
202	1.51674		202	0.852167
203	2.23988		203	0.428345
204	-0.2257		204	1.24081
205	-0.19453		205	0.152081
206	-0.091849		206	-0.036193
207	-0.153865		207	-0.027112
208	0.994923		208	-0.044786
209	0.894306		209	1.04037
210	0.330447		210	1.70217
211	0.368957		211	0.199819
212	-0.053233		212	0.274701
213	0.050887		213	-0.043544
214	0.171311		214	0.006742
215	0.080169		215	0.027294
216	-0.598098		216	-0.261381
217	-0.176824		217	-0.046786
218	0.707415		218	-0.142824
219	0.358941		219	0.22487
220	0.437488		220	0.374871
221	0.164941		221	-0.160076
222	1.51586		222	0.479262
223	-0.235871		223	1.8274
224	-0.172945		224	-0.056967
225	0.227176		225	0.448274
226	-0.02503		226	0.166032
227	-0.095283		227	0.008257
228	-0.008109		228	-0.01403
229	-0.000201		229	0.060534
230	0.040201		230	-0.001335
231	0.083485		231	0.01491
232	0.052372		232	-0.034973
233	0.3647		233	0.034885
234	5.90381		234	0.544643
235	-0.034626		235	6.18114
236	0.032113		236	-0.057878
237	0.65812		237	-0.006151
238	3.73263		238	0.692585
239	0.682141		239	4.40538
240	1.51441		240	0.743379
241	0.913347		241	1.56015
242	0.086514		242	1.02367
243	0.020517		243	0.116547
244	0.010969		244	0.012948
245	0.066421		245	0.036187
246	0.010253		246	0.073763
247	-0.001554		247	-0.055925
248	0.017125		248	-0.009617
249	0.143095		249	0.007671
250	-0.035217		250	0.066171
251	0.114375		251	-0.077564
252	0.085042		252	0.061473
253	0.048232		253	0.081023
254	-0.018571		254	0.017317
255	0.130333		255	0.011196
256	0.941894		256	0.153006
257	0.630473		257	1.00952
258	0.25208		258	0.65915
259	0.011242		259	0.197331
260	0.037992		260	0.011731
261	0.004207		261	0.048999
262	-0.03833		262	0.05053
263	-0.021986		263	0.011591
264	-0.015283		264	-0.011483
265	-0.118434		265	-0.009452
266	0.020559		266	0.008903
267	0.034815		267	0.054211
268	-0.060446		268	0.04699
269	0.053556		269	0.030284
270	-0.091231		270	0.051631
271	0.004583		271	0.035789
272	-0.028107		272	0.118085
273	0.054167		273	-0.042043
274	0.099937		274	0.103782
275	0.088229		275	0.04931
276	0.062478		276	0.07868
277	-0.010106		277	-0.000308
278	0.09549		278	0.006513
279	-0.008583		279	-0.012142
280	0.054732		280	-0.005744
281	0.020322		281	-0.032178
282	0.462387		282	0.076365
283	0.068055		283	0.200464
284	0.556788		284	0.140128
285	0.140097		285	0.472317
286	1.23203		286	0.23243
287	0.253504		287	1.42023
288	0.153727		288	0.222879
289	-0.060586		289	0.169632
290	0.062187		290	-0.015777
291	0.071634		291	-0.043729
292	0.097178		292	-0.050729
293	13.7089		293	0.063337
294	0.451534		294	11.7327
295	0.172453		295	0.528179
296	1.08554		296	0.253847
297	1.59274		297	1.21011
298	0.260709		298	1.5465
299	0.478397		299	0.135749
300	0.040406		300	0.603027
301	0.324186		301	0.007029
302	0.030227		302	0.250721
303	-0.080511		303	0.028427
304	-0.127033		304	0.060764
305	-999		305	-0.024593
306	0.228351		306	-999
307	0.176103		307	0.163448
308	0.213732		308	0.248511
309	-999		309	0.215571
310	0.512069		310	0.239001
311	0.373776		311	0.505077
312	0.419868		312	0.429612
313	0.645246		313	0.182257
314	0.407606		314	0.798456
315	0.419688		315	0.486226
316	0.595144		316	0.448458
317	0.748649		317	0.619342
318	0.542043		318	0.679897
319	0.320122		319	0.695832
320	0.141652		320	0.062301
321	0.029593		321	-0.110826
322	0.268691		322	-0.035137
323	-0.10388		323	0.202276
324	1.87388		324	0.113786
325	0.085411		325	2.38472
326	2.14003		326	0.081098
327	0.662331		327	2.14888
328	0.051355		328	0.671102
329	0.029109		329	0.063451
330	-0.007911		330	0.020823
331	0.105761		331	0.012788
332	0.463108		332	-0.011049
333	0.46421		333	0.774063
334	0.709497		334	0.767102
335	0.968024		335	1.04327
336	1.75479		336	0.868806
337	0.032766		337	0.9587
338	0.050824		338	-0.067074
339	-0.000579		339	0.042238
340	0.094027		340	-0.001595
341	-0.222024		341	-0.121158
342	0.151871		342	0.141492
343	0.38046		343	0.613664
344	0.682014		344	0.783149
345	0.761899		345	1.07675
346	2.31021		346	0.61446
347	0.19181		347	1.57566
348	0.298952		348	0.329398
349	0.280406		349	0.241859
350	0.0716		350	0.0274
351	0.079825		351	-0.00149
352	0.183991		352	-999
353	0.034814		353	0.076127
354	0.106972		354	0.18833
355	0.026671		355	-0.080515
356	0.147561		356	-0.031749
357	0.008331		357	-0.030272
358	0.053722		358	-0.012205
359	0.089802		359	-0.002216
360	-999		360	0.042058
361	0.530643		361	-999
362	0.044143		362	0.2123
363	0.262275		363	0.089728
364	-0.044965		364	0.063661
365	0.148533		365	0.114024
366	0.194964		366	0.013982
367	0.148306		367	0.111179
368	0.884663		368	0.12925
369	2.16458		369	1.09959
370	4.88628		370	2.4958
371	0.40338		371	4.38689
372	0.080059		372	0.428294
373	-0.009776		373	0.033319
374	0.171917		374	0.061872
375	0.246744		375	0.246705
376	0.525105		376	0.213097
377	0.050111		377	0.77972
378	0.246459		378	0.082189
379	0.209586		379	0.102267
380	0.635344		380	0.238869
381	2.05333		381	0.543949
382	1.01612		382	2.64741
383	-0.027389		383	0.72328
384	-0.024367		384	0.067565
385	0.137726		385	0.010917
386	0.074436		386	0.016522
387	0.061212		387	0.054139
388	-0.046606		388	0.071471
389	0.150336		389	-0.031584
390	0.024216		390	0.049855
391	-0.106028		391	-0.000407
392	0.571812		392	0.26053
393	0.447414		393	0.882181
394	0.233646		394	0.098535
395	0.675799		395	0.236706
396	1.53341		396	0.765174
397	0.692124		397	2.06512
398	2.76783		398	0.830723
399	0.374725		399	2.5724
400	0.981799		400	0.270401
401	0.297867		401	0.949213
402	1.85077		402	0.0938
403	0.358331		403	1.2728
404	0.672441		404	0.540395
405	0.75831		405	0.41567
406	0.075815		406	0.595037
407	-0.090358		407	0.090947
408	0.251381		408	-0.096469
409	0.132952		409	-0.191035
410	-0.053967		410	-0.128057
411	0.258684		411	-0.013559
412	0.057913		412	0.534059
413	-0.199532		413	0.071922
414	0.300377		414	0.205506
415	0.364845		415	0.161578
416	0.83675		416	0.195439
417	0.226144		417	0.708537
418	0.041512		418	0.246414
419	0.057998		419	0.053909
420	0.138914		420	0.010164
421	0.222808		421	0.134987
422	0.132281		422	0.017808
423	0.009516		423	0.087713
424	0.086569		424	0.049898
425	0.095516		425	0.003455
426	0.105739		426	-0.134839
427	3.41534		427	-0.000931
428	0.198656		428	3.66062
429	0.11997		429	0.078369
430	0.075696		430	0.170686
431	0.187679		431	0.050849
432	-0.019538		432	0.029858
433	0.336001		433	0.095831
434	0.340228		434	0.299371
435	1.70599		435	0.346194
436	0.66098		436	1.79755
437	1.24419		437	0.737257
438	0.631814		438	1.03631
439	0.048872		439	0.510409
440	-0.039978		440	-0.00967
441	0.016908		441	-0.024295
442	0.366369		442	0.035286
443	0.472446		443	0.40192
444	2.26072		444	0.626473
445	0.833614		445	2.47925
446	4.45891		446	1.10211
447	-0.022385		447	4.38055
448	0.001373		448	0.010227
449	-0.099382		449	-0.043622
450	0.155791		450	0.020263
451	0.022211		451	0.123633
452	-0.069129		452	0.006478
453	0.014121		453	0.008202
454	-0.057548		454	0.013719
455	-0.045542		455	-0.003812
456	-0.096607		456	-0.04383
457	0.078564		457	0.063882
458	0.086938		458	0.081335
459	-0.05536		459	0.029937
460	0.021088		460	0.02561
461	0.100697		461	0.035411
462	0.02312		462	0.007481
463	-0.015794		463	-0.01134
464	-0.034127		464	-0.070825
465	0.037172		465	-0.042009
466	0.333882		466	0.125711
467	0.704526		467	0.187474
468	1.38915		468	0.791199
469	0.019693		469	1.45067
470	0.254465		470	0.015323
471	0.191753		471	-0.047337
472	1.69159		472	0.042661
473	1.13526		473	1.65485
474	-0.094451		474	1.26343
475	0.004378		475	-0.038584
476	-0.043426		476	0.063976
477	0.002499		477	-0.0722
478	1.56921		478	-0.051308
479	2.20335		479	2.0189
480	0.604505		480	2.08111
481	0.146835		481	0.649277
482	0.026765		482	0.160052
483	0.035429		483	0.015485
484	0.080515		484	-0.071268
485	0.01445		485	0.048599
486	0.008065		486	0.100564
487	0.112633		487	-0.026962
488	-0.011973		488	0.037228
489	0.067635		489	0.0284
490	-0.01428		490	0.070652
491	0.021418		491	0.014582
492	-0.041175		492	-0.075179
493	0.018164		493	0.100817
494	0.024929		494	-0.014003
495	0.095403		495	0.105356
496	0.087293		496	0.07364
497	-0.057372		497	0.266526
498	0.211503		498	-0.022195
499	-0.007055		499	0.209403
500	0.14607		500	0.039517
501	-0.061645		501	0.053276
502	0.268554		502	0.108138
503	-0.002499		503	0.136794
504	0.247022		504	0.068698
505	0.474582		505	0.404746
506	0.709138		506	0.308871
507	0.367967		507	0.718108
508	0.181965		508	0.538994
509	0.304293		509	0.216379
510	-0.014946		510	0.399492
511	0.24682		511	0.169028
512	0.115244		512	0.185769
513	0.094646		513	0.243686
514	0.906325		514	0.292211
515	0.149203		515	1.52075
516	0.307634		516	0.849018
517	-999		517	1.87612
518	0.001148		518	0.587145
519	-999		519	0.938586
520	1.75039		520	0.327123
521	0.185208		521	0.520363
522	0.143423		522	-0.006098
523	0.009941		523	-0.143911
524	0.417818		524	0.097068
525	0.383242		525	0.842167
526	0.337808		526	0.199001
527	0.212312		527	0.905149
528	0.112552		528	0.151136
529	0.018428		529	-0.032627
530	0.085474		530	0.030238
531	1.15025		531	-0.004457
532	-0.10669		532	0.749699
533	-0.024427		533	-0.090256
534	0.122729		534	-0.08083
535	0.075479		535	-0.072689
536	0.722617		536	0.053698
537	1.75474		537	0.217703
538	0.126584		538	1.69765
539	0.015426		539	0.245499
540	0.111343		540	-0.008971
541	0.148829		541	0.013912
542	0.001345		542	-0.019007
543	0.502373		543	0.132146
544	0.082384		544	0.177088
545	0.000923		545	0.068087
546	-0.128165		546	0.093178
547	-0.017553		547	0.073895
548	-0.102582		548	-0.090832
549	-0.036765		549	0.049534
550	0.112807		550	0.130051
551	1.00182		551	0.004794
552	0.11364		552	1.45016
553	0.169204		553	0.067768
554	-0.009074		554	0.124088
555	0.129652		555	-0.02354
556	0.193077		556	0.110972
557	1.16497		557	0.212798
558	0.077292		558	1.42488
559	0.735363		559	-0.007485
560	2.67278		560	0.638544
561	0.337389		561	3.26007
562	0.22301		562	0.158283
563	0.065599		563	0.120905
564	0.138326		564	-0.024593
565	0.090562		565	0.040625
566	0.165054		566	0.011316
567	-0.063541		567	-0.080756
568	0.121468		568	-0.077959
569	-0.019029		569	0.150341
570	0.075891		570	-0.017586
571	0.122494		571	0.151485
572	-0.039777		572	0.024295
573	-0.112281		573	-0.001658
574	0.114216		574	0.070429
575	0.473489		575	-0.01436
576	0.652068		576	0.288841
577	0.018959		577	0.475674
578	0.038786		578	0.020561
579	0.079601		579	0.010095
580	0.094314		580	0.018242
581	-0.02928		581	0.049
582	-0.132145		582	0.076022
583	0.344091		583	0.110237
584	0.260061		584	0.213085
585	0.098453		585	0.125209
586	0.147473		586	0.206131
587	0.35182		587	0.114351
588	0.159646		588	0.3366
589	0.014422		589	0.010451
590	0.22351		590	0.042846
591	1.25486		591	0.03053
592	0.397953		592	1.315
593	0.899014		593	0.243739
594	1.63762		594	1.44039
595	1.09283		595	1.56736
596	2.8453		596	1.19463
597	-0.037668		597	2.97104
598	0.086478		598	0.030551
599	-0.086002		599	0.054028
600	0.05303		600	0.030972
601	0.067776		601	0.068565
602	-0.040374		602	0.114344
603	0.370034		603	-0.005648
604	0.041625		604	0.341415
605	0.098047		605	0.051332
606	-0.003027		606	0.210442
607	-0.044003		607	0.035754
608	0.018791		608	-0.036424
609	0.041063		609	-0.01393
610	0.062743		610	0.036938
611	-0.04307		611	0.045547
612	-0.029578		612	-0.027445
613	-0.126253		613	-0.050902
614	-0.024114		614	-0.029746
615	0.076199		615	-0.034315
616	0.385184		616	-0.009542
617	-0.008784		617	0.095012
618	0.230244		618	0.01579
619	0.168273		619	-0.18204
620	0.249945		620	0.174009
621	6.44019		621	0.219075
622	0.53947		622	6.87236
623	1.14722		623	0.529572
624	0.229047		624	1.42594
625	-0.076535		625	0.250536
626	-0.021564		626	0.031272
627	0.146832		627	0.017145
628	-0.030096		628	-0.109919
629	0.089745		629	-0.080049
630	-0.159568		630	0.034266
631	0.536176		631	-0.092805
632	1.43918		632	0.473207
633	1.50669		633	1.86979
634	0.699371		634	1.54185
635	0.452658		635	0.735675
636	3.22078		636	0.462636
637	-0.210377		637	3.22856
638	0.140488		638	0.189884
639	0.054825		639	-0.063394
640	-0.15527		640	-0.002175
641	0.018729		641	-0.042724
642	0.449919		642	-0.108831
643	0.469215		643	0.157798
644	0.309478		644	0.206552
645	0.084754		645	0.279202
646	0.223405		646	-0.151625
647	2.36698		647	0.379568
648	0.218058		648	3.11722
649	0.152763		649	0.060507
650	0.175822		650	0.261787
651	0.146528		651	0.150591
652	0.260128		652	-0.051402
653	-0.110944		653	-0.069683
654	0.011513		654	-0.137269
655	0.118423		655	-0.019413
656	0.234978		656	-0.014128
657	-999		657	0.151955
658	0.117572		658	-999
659	0.93129		659	0.133062
660	-999		660	1.34878
661	0.044935		661	-999
662	0.057706		662	0.18323
663	0.159204		663	0.066325
664	-0.012107		664	-0.019645
665	0.085782		665	-0.00731
666	0.217313		666	-0.018281
667	-999		667	0.059222
668	-0.039554		668	-999
669	0.148021		669	-0.07658
670	0.166779		670	0.019148
671	2.32423		671	0.125595
672	0.073508		672	2.50879
673	0.186046		673	-0.077617
674	-0.04197		674	0.130403
675	0.043406		675	0.025162
676	0.092549		676	0.036161
677	0.139691		677	0.112489
678	0.053562		678	0.080831
679	0.053452		679	0.014215
680	0.502483		680	0.147416
681	0.118294		681	0.525541
682	1.88262		682	0.063994
683	1.42702		683	2.15067
684	0.637962		684	1.77936
685	0.930965		685	0.691913
686	-0.003153		686	1.06071
687	0.010862		687	0.259318
688	0.100775		688	-0.001232
689	-0.025287		689	-0.13861
690	1.87948		690	-0.007463
691	2.16886		691	2.11015
692	3.43186		692	2.35186
693	0.98129		693	3.84156
694	0.022505		694	1.28066
695	-0.010969		695	0.135596
696	0.033093		696	0.006313
697	0.37577		697	-0.03017
698	0.704164		698	0.439827
699	1.5157		699	0.534827
700	-0.028433		700	1.691
701	-0.011093		701	-0.001327
702	0.009281		702	0.059019
703	0.032861		703	-0.023271
704	0.057816		704	-0.072706
705	0.003164		705	0.031116
706	-0.337934		706	-0.117798
707	-0.060328		707	0.146192
708	-0.126445		708	0.089724
709	0.057167		709	0.037966
710	-0.082452		710	-0.000734
711	0.071898		711	-0.051189
712	-0.009819		712	0.145018
713	-0.014011		713	0.016256
714	0.019675		714	0.041815
715	-0.026171		715	-0.002367
716	0.02022		716	-0.050958
717	-0.13429		717	0.016745
718	-0.231799		718	-0.046469
719	0.090072		719	0.022446
720	-0.015969		720	0.236284
721	0.019042		721	0.056257
722	0.04825		722	-0.056141
723	0.618669		723	-0.072319
724	3.97823		724	0.632656
725	1.25084		725	4.371
726	1.24721		726	1.48324
727	2.10157		727	1.54702
728	0.418373		728	2.22339
729	1.30364		729	0.742479
730	1.72451		730	1.83385
731	0.598692		731	1.91386
732	0.281167		732	0.76059
733	0.745992		733	0.323048
734	0.138338		734	0.984957
735	0.321248		735	-0.030441
736	0.458054		736	0.26322
737	0.437469		737	0.87494
738	0.845573		738	0.576868
739	0.925974		739	1.20612
740	0.315599		740	1.03446
741	0.738429		741	0.172107
742	0.172644		742	1.10345
743	0.298961		743	0.202647
744	0.587831		744	0.078591
745	0.268954		745	0.586611
746	0.3581		746	-0.073868
747	0.474885		747	0.433956
748	0.32565		748	0.596079
749	0.143451		749	0.250979
750	0.808316		750	0.051587
751	-0.115839		751	1.00587
752	0.437609		752	-0.025876
753	0.649301		753	0.400509
754	0.234648		754	0.65269
755	0.602638		755	0.260947
756	0.164307		756	0.856727
757	0.08118		757	0.090645
758	0.133093		758	0.026537
759	0.114818		759	0.06607
760	0.309717		760	-0.046559
761	-0.105459		761	0.138186
762	0.111644		762	-0.0408
763	0.145502		763	0.088319
764	-0.014403		764	0.128285
765	-0.039925		765	-0.002107
766	-0.042151		766	-0.005203
767	0.018794		767	-0.038954
768	-0.037205		768	-0.007082
769	0.019702		769	-0.00551
770	-0.080263		770	0.044096
771	0.080563		771	0.116215
772	0.930586		772	-0.027316
773	-0.035289		773	0.867463
774	0.030545		774	-0.010562
775	0.080866		775	-0.020697
776	0.048462		776	0.040009
777	-0.045401		777	0.108965
778	0.151431		778	0.098209
779	0.024574		779	0.182202
780	0.065119		780	0.130269
781	-0.102172		781	0.094501
782	0.039987		782	-0.040159
783	-0.05524		783	0.04368
784	0.082511		784	0.049944
785	0.152833		785	0.127056
786	0.121249		786	0.101697
787	2.01345		787	0.096954
788	0.534221		788	2.38409
789	0.177091		789	0.5357
790	-0.099379		790	0.231644
791	-0.023236		791	-0.021102
792	0.045052		792	0.008978
793	0.237111		793	0.071357
794	0.904625		794	0.258865
795	0.802696		795	0.791989
796	0.664835		796	0.926759
797	0.316991		797	0.604366
798	0.146884		798	0.216762
799	0.052438		799	-0.130565
800	0.121574		800	0.103574
801	1.0542		801	0.145214
802	0.275079		802	1.22939
803	0.49356		803	0.245385
804	0.06508		804	0.603803
805	-0.031935		805	0.064006
806	0.093588		806	0.026243
807	-0.222357		807	-0.027734
808	1.09103		808	-0.123763
809	5.83947		809	1.07579
810	-0.0067		810	5.51241
811	0.045876		811	-0.015412
812	0.088731		812	0.038427
813	0.167592		813	0.098796
814	0.185425		814	0.122233
815	-0.019244		815	0.407737
816	-0.063573		816	-0.004945
817	0.131271		817	0.050803
818	-0.026838		818	-0.044127
819	-0.067751		819	0.030094
820	-0.085986		820	-0.049654
821	-0.118774		821	-0.023308
822	0.038167		822	0.019838
823	0.460023		823	0.154726
824	0.788358		824	0.65926
825	1.14165		825	0.283587
826	1.28666		826	1.53033
827	1.62888		827	1.28636
828	0.840794		828	1.72592
829	0.836939		829	0.998258
830	0.744729		830	0.892003
831	0.434707		831	0.981007
832	0.406172		832	0.50105
833	0.307986		833	0.286892
834	0.785332		834	0.382013
835	0.122767		835	0.763361
836	0.038889		836	0.023503
837	0.078458		837	0.085884
838	0.115806		838	0.022274
839	0.169633		839	-0.067357
840	-0.000789		840	0.057352
841	-0.018829		841	-0.012795
842	0.244376		842	0.017967
843	0.126871		843	0.082645
844	0.980979		844	0.035755
845	0.373115		845	0.612289
846	-999		846	0.426286
847	0.089384		847	-999
848	-0.04322		848	0.000674
849	-0.162513		849	-0.1667
850	0.154988		850	-0.014572
851	0.170329		851	0.072816
852	0.563418		852	0.08213
853	0.19195		853	0.47075
854	0.132055		854	0.045916
855	-999		855	-0.017904
856	0.138936		856	-999
857	0.172052		857	0.090262
858	0.208892		858	0.235692
859	0.0447		859	0.285122
860	0.120451		860	0.44284
861	0.194815		861	0.152552
862	0.031666		862	0.04862
863	0.007782		863	0.045401
864	0.071503		864	-0.063149
865	0.46268		865	-0.029179
866	0.136513		866	0.332102
867	1.16416		867	0.060046
868	0.332645		868	0.944551
869	0.742065		869	0.254531
870	0.156969		870	0.590547
871	0.175894		871	0.099142
872	0.745477		872	0.159732
873	0.159361		873	0.987407
874	0.401892		874	-0.071167
875	-0.013007		875	-0.142879
876	0.128453		876	0.091377
877	0.215671		877	0.093023
878	-0.083965		878	0.153137
879	0.042795		879	-0.075555
880	-0.455981		880	0.125707
881	0.15168		881	0.003722
882	1.19295		882	0.133019
883	2.39391		883	0.953519
884	1.32866		884	1.90978
885	0.613411		885	1.39926
886	-0.004098		886	0.657547
887	-0.0721		887	-0.008848
888	-0.208356		888	0.126914
889	-0.046376		889	0.05747
890	0.078944		890	-0.024335
891	1.01753		891	0.067944
892	0.055971		892	1.00233
893	0.806275		893	0.156777
894	-0.20827		894	0.955311
895	0.255559		895	0.333933
896	0.21514		896	0.21149
897	0.135428		897	-0.195511
898	0.298818		898	0.215347
899	0.277685		899	0.102361
900	0.323799		900	0.149054
901	0.484597		901	0.10685
902	-0.023161		902	-0.004751
903	-0.144056		903	0.0936
904	-0.056168		904	0.083701
905	-0.010111		905	0.129308
906	0.863163		906	0.041946
907	0.130867		907	0.667814
908	0.839879		908	0.711361
909	0.097345		909	0.879376
910	0.054126		910	0.266094
911	-0.03834		911	-0.017533
912	0.313887		912	0.211809
913	0.633238		913	0.07686
914	0.354267		914	0.380973
915	0.430459		915	0.590672
916	1.54114		916	0.764445
917	1.34639		917	1.85129
918	1.30039		918	0.697909
919	0.480748		919	0.612976
920	0.5355		920	0.779544
921	0.000481		921	0.178887
922	0.140636		922	-0.033441
923	0.174937		923	0.014989
924	0.004321		924	-0.067999
925	0.249159		925	0.070069
926	0.089371		926	0.258563
927	0.185704		927	0.214372
928	1.16856		928	0.045197
929	1.2548		929	1.13781
930	0.443125		930	1.10192
931	0.876992		931	1.48845
932	1.46628		932	0.875882
933	0.889993		933	1.78944
934	0.71907		934	1.18982
935	0.502834		935	0.159941
936	0.289624		936	0.757176
937	1.21803		937	0.034832
938	3.18548		938	1.27717
939	0.252512		939	2.41858
940	0.654117		940	0.291899
941	-0.066474		941	0.690182
942	0.152473		942	-0.026087
943	0.020253		943	-0.119786
944	-0.453513		944	0.143901
945	0.157386		945	-0.073936
946	0.206603		946	0.107266
947	0.084751		947	0.129683
948	2.60324		948	-0.043357
949	-0.002482		949	2.50002
950	1.96248		950	0.003159
951	-0.018031		951	1.8303
952	0.060921		952	0.055981
953	0.090657		953	-0.108511
954	0.084529		954	-0.000522
955	0.109435		955	-0.103806
956	0.104526		956	0.053327
957	0.054117		957	0.057704
958	0.135997		958	-0.042124
959	-0.013629		959	-0.001785
960	0.067717		960	-0.044122
961	0.040811		961	-0.01812
962	0.056807		962	0.059085
963	0.071243		963	0.098988
964	0.166694		964	0.042037
965	1.59101		965	0.017903
966	0.554521		966	1.45267
967	0.15352		967	0.576031
968	0.112978		968	-0.003216
969	-0.020238		969	-0.002984
970	0.075207		970	0.030992
971	0.009117		971	0.018096
972	0.231062		972	0.062729
973	1.36308		973	0.222309
974	0.37324		974	1.4604
975	1.93923		975	0.437392
976	3.19216		976	2.11876
977	0.363241		977	3.40956
978	0.00346		978	0.288133
979	0.024238		979	0.028414
980	0.024237		980	0.008136
981	0.040648		981	0.016627
982	0.149613		982	0.069407
983	0.064989		983	-0.148551
984	-0.109544		984	0.109289
985	0.129975		985	-0.081912
986	0.546342		986	0.129524
987	-0.027667		987	0.731717
988	-0.094216		988	-0.032033
989	0.020186		989	-0.03626
990	-0.130614		990	-0.020523
991	0.148054		991	-0.090423
992	0.660092		992	0.053672
993	0.561866		993	0.699825
994	0.945035		994	0.592185
995	0.052487		995	0.965887
996	0.036623		996	0.005426
997	0.020721		997	0.027546
998	0.051465		998	-0.040253
999	0.016001		999	0.016026
1000	0.540538		1000	-0.02611
1001	0.033107		1001	0.61561
1002	0.966758		1002	0.072696
1003	0.403922		1003	1.13047
1004	0.44279		1004	0.75475
1005	0.099954		1005	0.598578
1006	-0.172997		1006	0.103114
1007	-0.108965		1007	0.027694
1008	0.038607		1008	-0.059474
1009	0.104241		1009	0.038963
1010	0.249705		1010	0.219682
1011	1.42601		1011	0.258303
1012	1.2289		1012	1.24722
1013	0.957376		1013	1.22586
1014	1.15311		1014	1.14722
1015	1.03354		1015	1.24533
1016	0.573783		1016	1.06421
1017	-0.094064		1017	0.539274
1018	-0.029152		1018	0.042183
1019	0.175491		1019	0.109035
1020	0.106243		1020	0.181715
1021	0.086338		1021	0.06004
1022	0.063437		1022	0.092167
1023	0.006688		1023	0.052417
1024	0.060832		1024	0.073042
1025	-999		1025	0.152232
1026	0.086341		1026	-999
1027	0.345625		1027	0.115773
1028	0.218799		1028	0.419991
1029	0.187394		1029	0.278152
1030	2.30999		1030	0.406048
1031	-0.044503		1031	2.02797
1032	1.31425		1032	0.2677
1033	0.616087		1033	1.4821
1034	0.581224		1034	0.414319
1035	0.987366		1035	0.398721
1036	0.410406		1036	1.00766
1037	0.855476		1037	0.59487
1038	0.517935		1038	0.919259
1039	0.35575		1039	0.610042
1040	0.260704		1040	0.190975
1041	0.215582		1041	0.01484
1042	0.077122		1042	0.245712
1043	0.020927		1043	0.030446
1044	0.076413		1044	0.137191
1045	0.18313		1045	0.05023
1046	0.431609		1046	0.169548
1047	0.547079		1047	0.417612
1048	0.111976		1048	0.49398
1049	0.278208		1049	0.08439
1050	0.128434		1050	0.498909
1051	-0.021392		1051	0.072476
1052	0.223036		1052	0.082915
1053	0.269916		1053	0.03917
1054	0.249955		1054	0.160236
1055	0.078627		1055	0.248252
1056	0.11977		1056	0.148558
1057	0.091953		1057	0.140999
1058	0.258172		1058	0.12273
1059	0.344992		1059	0.24145
1060	0.261265		1060	0.065404
1061	0.2006		1061	0.213873
1062	1.21135		1062	0.292137
1063	0.200695		1063	1.15376
1064	0.900964		1064	0.265397
1065	0.541381		1065	0.786185
1066	-0.012547		1066	0.626809
1067	0.022865		1067	-0.004433
1068	0.218762		1068	0.071599
1069	0.083747		1069	0.027397
1070	0.227689		1070	-0.062093
1071	0.346249		1071	0.206188
1072	0.288702		1072	0.496751
1073	0.267804		1073	0.307833
1074	0.050075		1074	0.336895
1075	0.279079		1075	-0.004807
1076	0.209947		1076	0.289659
1077	0.149563		1077	0.080591
1078	0.60428		1078	0.127119
1079	0.769722		1079	0.855933
1080	0.404728		1080	0.910697
1081	2.74803		1081	0.309999
1082	0.481485		1082	3.11276
1083	0.03893		1083	0.431352
1084	0.584652		1084	0.148875
1085	0.253594		1085	0.698622
1086	0.270319		1086	0.053778
1087	0.311104		1087	0.305262
1088	0.114106		1088	0.110491
1089	0.142875		1089	0.148785
1090	-0.086367		1090	0.145584
1091	0.094274		1091	0.122086
1092	0.162524		1092	-0.005088
1093	0.204648		1093	-0.048719
1094	0.824411		1094	-0.041957
1095	0.291309		1095	1.01424
1096	0.534448		1096	0.239163
1097	0.611659		1097	0.65481
1098	0.267071		1098	0.663293
1099	0.040138		1099	0.223786
1100	0.473131		1100	0.03208
1101	0.418139		1101	0.322064
1102	0.400125		1102	0.38541
1103	0.573767		1103	0.454294
1104	0.644453		1104	0.932065
1105	0.906539		1105	0.519409
1106	0.198816		1106	0.596866
1107	0.490636		1107	0.079341
1108	0.059111		1108	0.378322
1109	0.541906		1109	0.082191
1110	0.10824		1110	-0.101132
1111	0.147127		1111	0.35478
1112	0.068174		1112	0.070428
1113	0.217602		1113	0.240209
1114	0.543921		1114	0.110122
1115	0.020113		1115	0.18882
1116	0.397547		1116	0.053726
1117	0.075121		1117	0.084479
1118	-0.038881		1118	0.018028
1119	0.303782		1119	-0.077193
1120	0.306684		1120	-0.011718
1121	0.359036		1121	-0.081702
1122	0.894455		1122	0.129426
1123	0.760568		1123	0.890946
1124	0.13061		1124	0.729081
1125	1.16357		1125	0.116258
1126	0.079519		1126	0.84654
1127	0.134981		1127	-0.01559
1128	0.114405		1128	-0.030943
1129	0.046356		1129	-0.101506
1130	-0.085908		1130	0.171833
1131	0.133737		1131	0.168856
1132	0.175992		1132	0.150626
1133	0.122631		1133	-0.144312
1134	-0.025535		1134	-0.209038
1135	0.243039		1135	0.123919
1136	1.01681		1136	0.292237
1137	0.018543		1137	0.934325
1138	0.015653		1138	-0.425879
1139	0.558569		1139	-0.339549
1140	1.41384		1140	0.016277
1141	0.001581		1141	0.144613
1142	0.155647		1142	-0.024499
1143	-0.042387		1143	-0.064503
1144	-0.022424		1144	0.027214
1145	0.727858		1145	0.107554
1146	1.14943		1146	0.446396
1147	0.127878		1147	1.27214
1148	0.137359		1148	0.356897
1149	0.036261		1149	0.034012
1150	0.16933		1150	-0.167163
1151	1.43905		1151	0.119023
1152	0.463743		1152	1.59112
1153	0.785966		1153	1.09417
1154	0.774464		1154	0.60114
1155	0.073934		1155	0.620354
1156	0.307429		1156	0.272962
1157	-0.209976		1157	-0.098482
1158	0.015835		1158	0.221798
1159	0.073462		1159	0.051572
1160	0.078413		1160	0.243862
1161	0.027962		1161	0.038846
1162	0.130223		1162	0.290541
1163	1.60175		1163	0.336288
1164	0.399253		1164	1.5356
1165	2.45023		1165	0.435319
1166	1.43278		1166	0.429234
1167	2.12353		1167	0.49148
1168	0.19562		1168	2.09198
1169	2.00038		1169	0.546306
1170	0.685114		1170	1.40044
1171	0.399702		1171	0.265454
1172	0.074472		1172	0.457989
1173	0.033084		1173	-0.132497
1174	0.094875		1174	0.16612
1175	-0.03756		1175	-0.012378
1176	0.07532		1176	0.234258
1177	0.486814		1177	0.035945
1178	1.65256		1178	1.75246
1179	0.530916		1179	-0.060752
1180	0.022229		1180	0.691322
1181	-0.16738		1181	-0.170229
1182	0.068372		1182	0.054211
1183	-0.202262		1183	0.021101
1184	0.187175		1184	-0.074725
1185	0.465033		1185	-0.007269
1186	0.072423		1186	0.003226
1187	0.50156		1187	-0.069144
1188	0.133799		1188	-0.053433
1189	1.13275		1189	0.272497
1190	1.0902		1190	0.995612
1191	0.016151		1191	0.78228
1192	1.39366		1192	0.092034
1193	0.482397		1193	2.88395
1194	0.522085		1194	0.010923
1195	0.306317		1195	1.12338
1196	0.510549		1196	0.393951
1197	0.58393		1197	0.945954
1198	0.411741		1198	0.473637
1199	0.078285		1199	-0.055954
1200	0.184993		1200	-0.079166
1201	0.181856		1201	-1.06415
1202	-0.042545		1202	0.001028
1203	0.201942		1203	0.040872
1204	0.167558		1204	0.028164
1205	0.151203		1205	0.444607
1206	0.703453		1206	-0.09612
1207	1.7734		1207	0.925355
1208	0.30911		1208	0.918083
1209	1.16426		1209	0.292314
1210	0.25581		1210	1.03929
1211	0.277684		1211	-0.046382
1212	0.151371		1212	-0.088786
1213	0.223124		1213	-0.154507
1214	0.174439		1214	-0.283973
1215	0.594801		1215	-0.109424
1216	0.091831		1216	0.68416
1217	0.320071		1217	0.059801
1218	0.017257		1218	0.169669
1219	0.240708		1219	-0.317458
1220	-0.075536		1220	0.297817
1221	0.065492		1221	-0.018497
1222	0.118319		1222	-0.03666
1223	-0.360526		1223	-0.021875
1224	0.199476		1224	-0.14735
1225	0.062192		1225	-0.008569
1226	-0.050003		1226	-0.035952
1227	0.090214		1227	-0.077276
1228	-0.082421		1228	0.002992
1229	0.004009		1229	-0.081323
1230	0.014562		1230	0.020937
1231	0.668862		1231	-0.141068
1232	0.322374		1232	0.715692
1233	0.506978		1233	0.165274
1234	1.04184		1234	0.732634
1235	0.599547		1235	0.628747
1236	0.022682		1236	0.626907
1237	0.25155		1237	0.243358
1238	1.04065		1238	-0.077753
1239	3.23288		1239	1.2817
1240	2.48404		1240	2.60793
1241	1.73081		1241	2.08652
1242	2.00225		1242	1.64326
1243	0.436625		1243	2.63725
1244	0.258874		1244	0.352647
1245	0.111866		1245	0.223972
1246	0.078659		1246	0.107742
1247	0.459506		1247	-0.023165
1248	0.438528		1248	0.151403
1249	-0.029406		1249	0.534952
1250	0.302038		1250	-0.005957
1251	-0.191773		1251	0.019239
1252	0.030534		1252	-0.242569
1253	0.017642		1253	0.026797
1254	0.107298		1254	0.004427
1255	0.023646		1255	0.109955
1256	-0.02229		1256	0.079171
1257	0.000187		1257	0.002245
1258	-0.117099		1258	0.008161
1259	0.079087		1259	-0.020917
1260	0.059558		1260	-0.014357
1261	0.116393		1261	0.031692
1262	0.348755		1262	0.120425
1263	0.099975		1263	0.180773
1264	0.140736		1264	0.060028
1265	0.186718		1265	0.077157
1266	0.206337		1266	-0.085987
1267	0.429264		1267	0.028503
1268	0.442615		1268	0.599791
1269	0.038151		1269	0.525807
1270	1.05608		1270	0.100316
1271	0.445969		1271	1.37134
1272	1.13722		1272	0.540498
1273	1.05943		1273	0.871642
1274	0.107621		1274	1.01814
1275	1.207		1275	0.187473
1276	0.336242		1276	1.59472
1277	0.40439		1277	0.435669
1278	0.81517		1278	0.45702
1279	0.080263		1279	0.719339
1280	0.000277		1280	-0.052356
1281	0.079614		1281	-0.077103
1282	0.119756		1282	-0.031373
1283	0.249475		1283	0.121231
1284	0.372071		1284	0.194416
1285	0.541832		1285	0.485733
1286	0.402898		1286	0.79913
1287	1.34224		1287	0.5573
1288	1.26274		1288	1.29447
1289	0.382587		1289	1.37078
1290	1.69091		1290	0.357494
1291	0.16972		1291	1.72172
1292	1.34638		1292	0.303693
1293	0.37014		1293	1.51971
1294	0.537598		1294	0.483395
1295	0.124845		1295	0.7232
1296	0.398951		1296	0.095669
1297	0.014162		1297	-0.027109
1298	-0.016264		1298	-0.049832
1299	0.159458		1299	-0.037133
1300	0.42288		1300	0.039639
1301	0.711084		1301	0.57832
1302	0.754312		1302	0.786413
1303	1.28997		1303	0.655349
1304	0.914558		1304	1.62729
1305	1.02823		1305	1.08017
1306	1.76915		1306	1.22497
1307	0.868607		1307	2.16134
1308	0.619485		1308	0.994569
1309	1.55958		1309	0.766242
1310	1.76296		1310	2.02955
1311	1.66254		1311	1.70298
1312	1.84107		1312	2.05577
1313	1.1988		1313	2.14421
1314	1.79347		1314	1.10151
1315	0.216558		1315	1.62473
1316	1.68328		1316	0.236187
1317	1.69804		1317	2.02348
1318	0.885926		1318	1.59078
1319	0.438426		1319	0.957354
1320	0.628958		1320	0.325473
1321	-0.06141		1321	0.62644
1322	-0.015146		1322	-0.01916
1323	0.049843		1323	-0.102368
1324	0.122678		1324	0.016007
1325	-0.094328		1325	-0.102531
1326	0.033677		1326	-0.122199
1327	0.039382		1327	-0.031898
1328	0.093308		1328	0.025425
1329	0.528168		1329	-0.041355
1330	1.20915		1330	0.681864
1331	0.896448		1331	1.42112
1332	1.47481		1332	0.878704
1333	1.87419		1333	1.50046
1334	0.181135		1334	1.60285
1335	0.103522		1335	0.130904
1336	-0.034207		1336	0.129071
1337	-0.016823		1337	0.041147
1338	0.090674		1338	-0.040732
1339	0.123536		1339	0.209109
1340	0.691624		1340	0.238203
1341	0.267592		1341	0.510962
1342	0.252406		1342	0.249651
1343	0.141595		1343	0.163958
1344	0.309783		1344	-0.01431
1345	0.085183		1345	0.224846
1346	0.296518		1346	-0.043464
1347	0.072118		1347	0.249503
1348	0.168591		1348	0.066661
1349	0.155066		1349	0.141758
1350	0.467075		1350	0.199389
1351	0.132313		1351	0.54945
1352	0.443572		1352	0.193389
1353	0.109936		1353	0.38057
1354	0.100775		1354	0.231889
1355	0.348421		1355	0.114404
1356	0.310508		1356	0.439778
1357	0.268103		1357	0.161814
1358	1.09672		1358	0.333074
1359	0.003136		1359	1.3293
1360	0.621609		1360	0.090641
1361	0.268308		1361	0.657084
1362	0.89254		1362	0.321958
1363	0.037718		1363	0.921539
1364	1.05313		1364	0.294588
1365	0.254994		1365	1.37708
1366	0.799818		1366	0.141552
1367	0.434527		1367	0.795134
1368	1.38703		1368	0.289296
1369	1.13767		1369	1.60627
1370	1.08698		1370	1.13194
1371	0.534528		1371	1.11982
1372	0.478882		1372	0.665238
1373	1.16402		1373	0.377869
1374	0.114261		1374	1.20038
1375	0.049397		1375	0.124757
1376	0.309845		1376	0.135215
1377	0.043873		1377	0.139626
1378	0.150017		1378	0.073709
1379	0.201638		1379	0.201792
1380	0.72986		1380	0.341692
1381	0.043882		1381	0.834145
1382	0.525072		1382	0.318803
1383	0.167849		1383	0.54619
1384	0.638877		1384	0.024218
1385	1.30879		1385	0.588954
1386	0.172491		1386	1.4646
1387	0.813088		1387	0.593802
1388	0.351949		1388	0.305299
1389	0.458171		1389	0.313637
1390	0.382785		1390	0.290501
1391	0.502893		1391	0.341704
1392	0.500834		1392	0.175711
1393	0.875395		1393	0.611212
1394	1.24116		1394	0.904097
1395	0.605779		1395	1.02784
1396	0.092272		1396	0.359918
1397	0.05965		1397	-0.052764
1398	-0.096581		1398	-0.107248
1399	0.058976		1399	0.041087
1400	0.028574		1400	0.055809
1401	-0.069146		1401	-0.000333
1402	0.029796		1402	0.044727
1403	-0.204485		1403	-0.105291
1404	0.055796		1404	0.169345
1405	0.245286		1405	-0.007905
1406	0.208665		1406	0.21367
1407	-0.080842		1407	0.222025
1408	-0.096645		1408	0.001151
1409	0.019668		1409	0.061213
1410	0.566201		1410	-0.043958
1411	0.153808		1411	0.608647
1412	0.364762		1412	0.268613
1413	0.039126		1413	0.096973
1414	0.06763		1414	0.186298
1415	0.020937		1415	0.048138
1416	0.138581		1416	0.156933
1417	0.119279		1417	0.259051
1418	-0.206505		1418	0.029648
1419	0.491225		1419	-0.03676
1420	0.280215		1420	0.080009
1421	0.063837		1421	0.348026
1422	0.608171		1422	0.358979
1423	1.43026		1423	0.414618
1424	0.230136		1424	1.94619
1425	0.326063		1425	0.322246
1426	0.089055		1426	0.174947
1427	0.604297		1427	0.182068
1428	1.1898		1428	0.505587
1429	0.560686		1429	1.29563
1430	1.27352		1430	0.96936
1431	0.461296		1431	1.51513
1432	0.779881		1432	0.573155
1433	1.29868		1433	0.358843
1434	0.557862		1434	0.654766
1435	0.156696		1435	0.939243
1436	0.641368		1436	0.043631
1437	0.053416		1437	1.14211
1438	-0.046597		1438	-0.032349
1439	0.378502		1439	1.24875
1440	0.492504		1440	0.386147
1441	0.115525		1441	0.087605
1442	-0.027516		1442	0.070581
1443	0.518391		1443	0.435722
1444	0.010028		1444	0.510171
1445	0.480664		1445	-0.283797
1446	-0.085828		1446	0.347796
1447	-0.037684		1447	-0.016934
1448	0.077416		1448	-0.299763
1449	0.543967		1449	-0.018205
1450	-0.107232		1450	0.090377
1451	0.137998		1451	0.167015
1452	-0.659205		1452	0.202739
1453	0.083877		1453	0.006469
1454	0.555786		1454	-0.114161
1455	0.3812		1455	0.476824
1456	1.01296		1456	0.635728
1457	1.74594		1457	0.6463
1458	2.28313		1458	1.99011
1459	0.369121		1459	2.48519
1460	0.873003		1460	0.546793
1461	-0.225295		1461	0.284546
1462	0.014536		1462	0.128868
1463	0.152118		1463	0.021671
1464	0.028683		1464	-0.001737
1465	-0.0733		1465	0.04068
1466	0.132226		1466	0.133468
1467	0.146507		1467	0.030664
1468	0.55801		1468	0.084614
1469	0.398153		1469	0.547578
1470	-0.156979		1470	0.407674
1471	0.273377		1471	-0.116786
1472	0.129579		1472	0.451047
1473	1.24947		1473	0.332568
1474	0.811786		1474	1.28586
1475	0.602937		1475	1.09129
1476	1.07602		1476	0.366898
1477	0.064738		1477	0.722148
1478	-0.063975		1478	0.068012
1479	-0.066453		1479	-0.274437
1480	0.314057		1480	0.003164
1481	0.16429		1481	0.102806
1482	0.758727		1482	0.059059
1483	0.843954		1483	0.246941
1484	2.47796		1484	0.71157
1485	1.08436		1485	1.76496
1486	-0.217518		1486	0.693886
1487	0.127782		1487	0.056808
1488	0.160553		1488	-0.094571
1489	-0.084203		1489	0.299673
1490	0.476999		1490	-0.109455
1491	0.137368		1491	0.327998
1492	-0.327442		1492	-0.068254
1493	-0.136438		1493	0.166091
1494	0.110138		1494	-0.075205
1495	0.130033		1495	-0.067777
1496	0.162622		1496	0.120124
1497	0.011273		1497	-0.224643
1498	-0.199031		1498	0.034108
1499	0.047248		1499	-0.040437
1500	0.193497		1500	0.084742
1501	-0.017121		1501	-0.202939
1502	-0.04235		1502	0.027786
1503	-0.079375		1503	-0.072144
1504	0.005353		1504	-0.064058
1505	0.031966		1505	-0.057045
1506	-0.035848		1506	-0.028636
1507	0.055168		1507	-0.068165
1508	0.120571		1508	0.010358
1509	1.90597		1509	0.018397
1510	2.36291		1510	1.80355
1511	-0.041309		1511	2.92223
1512	0.349169		1512	-0.009097
1513	0.03356		1513	0.370172
1514	2.63717		1514	0.119565
1515	0.559143		1515	2.33463
1516	0.289712		1516	0.736881
1517	0.330017		1517	0.129465
1518	0.295478		1518	0.214025
1519	-0.016313		1519	0.034275
1520	0.487907		1520	0.252691
1521	0.14187		1521	0.529324
1522	0.197469		1522	0.055981
1523	0.278134		1523	0.046124
1524	0.103272		1524	-0.133571
1525	-0.077236		1525	-0.069144
1526	0.103996		1526	-0.004466
1527	0.142456		1527	-0.086509
1528	0.035602		1528	-0.013213
1529	2.52121		1529	0.269107
1530	0.801095		1530	2.57149
1531	1.32531		1531	1.13885
1532	0.174568		1532	1.40224
1533	-0.010296		1533	0.194171
1534	0.016241		1534	-0.014209
1535	0.646257		1535	-0.007589
1536	0.353862		1536	1.00582
1537	0.552707		1537	0.34598
1538	0.037443		1538	0.371211
1539	-0.02183		1539	0.067054
1540	0.118947		1540	-0.011154
1541	0.199046		1541	0.097961
1542	0.018668		1542	0.107582
1543	0.073583		1543	0.119032
1544	0.123025		1544	0.094669
1545	0.371217		1545	0.196609
1546	0.667343		1546	0.375088
1547	0.007972		1547	0.833032
1548	0.048585		1548	-0.014313
1549	-0.154601		1549	-0.010928
1550	-0.018482		1550	-0.011295
1551	0.147997		1551	-0.045415
1552	0.143324		1552	0.109325
1553	0.045733		1553	-0.075927
1554	-0.048357		1554	0.016122
1555	0.028289		1555	-0.037855
1556	-0.000403		1556	-0.015126
1557	0.02419		1557	-0.014799
1558	-0.031562		1558	-0.011738
1559	0.041726		1559	-0.002616
1560	0.422976		1560	-0.082599
1561	0.156177		1561	0.464174
1562	0.37318		1562	0.16803
1563	0.937215		1563	0.450692
1564	0.125811		1564	0.703116
1565	0.00193		1565	0.117885
1566	0.072629		1566	0.048791
1567	-0.119675		1567	0.166078
1568	0.408387		1568	0.181903
1569	0.711892		1569	0.459275
1570	0.522371		1570	0.925467
1571	0.802303		1571	0.638302
1572	0.393377		1572	0.909055
1573	0.04047		1573	0.49007
1574	0.308226		1574	0.00908
1575	0.475085		1575	0.263581
1576	0.061279		1576	0.512331
1577	0.387938		1577	-0.042168
1578	0.256258		1578	0.50478
1579	0.573476		1579	0.035163
1580	0.23257		1580	0.546771
1581	0.334858		1581	0.038735
1582	0.085724		1582	0.028065
1583	0.302146		1583	0.098211
1584	0.07415		1584	-0.096763
1585	0.174622		1585	0.122425
1586	0.102621		1586	0.096044
1587	-999		1587	0.103859
1588	0.178544		1588	-999
1589	0.232135		1589	-0.16498
1590	0.081413		1590	-0.189509
1591	0.126727		1591	0.096472
1592	-0.489369		1592	-0.144901
1593	0.301077		1593	-0.035677
1594	1.00136		1594	0.197723
1595	0.862793		1595	1.3962
1596	0.97984		1596	0.516941
1597	0.497502		1597	1.04154
1598	0.174054		1598	0.271669
1599	-0.13534		1599	-0.091839
1600	-0.134604		1600	0.061911
1601	0.838653		1601	0.146519
1602	2.63212		1602	0.659804
1603	3.0969		1603	3.15629
1604	1.65187		1604	3.08694
1605	3.72029		1605	1.68971
1606	0.562924		1606	2.56973
1607	0.308188		1607	0.534305
1608	0.599349		1608	0.320442
1609	0.09214		1609	0.130651
1610	0.322829		1610	0.164935
1611	0.214426		1611	0.415376
1612	-0.018903		1612	0.058864
1613	0.071949		1613	0.094131
1614	0.080646		1614	-0.074166
1615	-0.074299		1615	-0.010873
1616	-0.157693		1616	0.101763
1617	-0.221039		1617	0.044596
1618	0.107271		1618	0.114541
1619	0.281751		1619	0.20342
1620	0.215674		1620	0.089182
1621	0.197952		1621	0.358537
1622	0.821285		1622	0.488158
1623	0.951789		1623	0.720451
1624	0.085563		1624	1.38711
1625	0.08403		1625	0.628184
1626	0.589378		1626	0.009041
1627	0.049976		1627	0.483593
1628	0.210404		1628	-999
1629	1.93373		1629	0.368617
1630	0.076033		1630	2.14845
1631	0.213447		1631	0.345223
1632	-0.21978		1632	0.314626
1633	0.691985		1633	0.20281
1634	0.333882		1634	0.746319
1635	0.486774		1635	-0.060096
1636	0.037589		1636	0.451521
1637	0.160761		1637	-0.001658
1638	0.165747		1638	0.145992
1639	0.016052		1639	0.109434
1640	-0.068298		1640	0.028941
1641	0.06362		1641	-0.025322
1642	-0.06448		1642	0.052927
1643	-0.088599		1643	0.032801
1644	-0.00323		1644	0.08748
1645	-0.056956		1645	0.03949
1646	-0.01655		1646	0.042343
1647	-0.028007		1647	0.016273
1648	0.560443		1648	0.04293
1649	3.11281		1649	0.607998
1650	2.90317		1650	3.07352
1651	1.86319		1651	2.67944
1652	1.52076		1652	2.59291
1653	0.842821		1653	1.58732
1654	0.02406		1654	0.941184
1655	-0.008661		1655	0.090156
1656	0.200475		1656	-0.095287
1657	0.127663		1657	0.065601
1658	0.193755		1658	-0.009634
1659	-0.081197		1659	0.055007
1660	0.302457		1660	-0.009532
1661	-0.059402		1661	-0.003144
1662	-0.038034		1662	0.120926
1663	-0.110303		1663	0.013346
1664	0.031843		1664	-0.016671
1665	0.075122		1665	0.187356
1666	0.094301		1666	0.251993
1667	0.134906		1667	0.271273
1668	0.424747		1668	0.187035
1669	0.408978		1669	0.980255
1670	0.567584		1670	0.246473
1671	1.00557		1671	0.129309
1672	0.120705		1672	0.807582
1673	1.7843		1673	0.57401
1674	0.122015		1674	2.00784
1675	2.61623		1675	0.121824
1676	0.908345		1676	2.84836
1677	0.156188		1677	0.81809
1678	0.310372		1678	0.35436
1679	-0.018181		1679	0.474611
1680	0.124247		1680	-0.061092
1681	0.061804		1681	-0.006398
1682	0.023915		1682	-0.005783
1683	1.42955		1683	0.043947
1684	0.031479		1684	1.49126
1685	-0.026175		1685	-0.018776
1686	0.075327		1686	-0.078836
1687	-0.041067		1687	0.109606
1688	-0.038893		1688	0.032224
1689	0.288246		1689	0.014604
1690	2.22308		1690	0.276627
1691	0.196849		1691	2.16297
1692	3.27102		1692	0.47649
1693	-0.094382		1693	4.17186
1694	0.198298		1694	0.089645
1695	0.451133		1695	0.185742
1696	0.036855		1696	0.048907
1697	0.131147		1697	0.035763
1698	-0.077697		1698	0.263512
1699	0.050809		1699	-0.035693
1700	-0.156322		1700	0.046454
1701	0.149074		1701	0.006615
1702	0.177268		1702	0.222645
1703	-0.240985		1703	0.384626
1704	0.78059		1704	-0.19003
1705	-0.204462		1705	0.591418
1706	1.09746		1706	-0.096632
1707	-0.127627		1707	0.402685
1708	0.075325		1708	-0.102166
1709	-0.311569		1709	0.314506
1710	0.007913		1710	0.06999
1711	-0.242081		1711	0.134253
1712	0.139162		1712	-0.156706
1713	0.236747		1713	0.170651
1714	0.043934		1714	0.267006
1715	0.335277		1715	-0.002682
1716	0.034602		1716	-0.032946
1717	0.292704		1717	0.044147
1718	0.30042		1718	-0.024633
1719	1.19225		1719	-0.021029
1720	0.657783		1720	2.28505
1721	0.113848		1721	1.11439
1722	0.018079		1722	0.134002
1723	0.895585		1723	0.048355
1724	-0.322382		1724	1.36706
1725	0.109542		1725	0.359385
1726	0.291995		1726	0.027754
1727	0.07175		1727	-0.015462
1728	0.162883		1728	-0.153362
1729	0.192353		1729	-0.039067
1730	0.299318		1730	-0.006441
1731	0.298091		1731	-0.469763
1732	-0.13981		1732	0.306823
1733	-0.071067		1733	0.345818
1734	1.14121		1734	0.053513
1735	0.48542		1735	0.748752
1736	0.344396		1736	0.578461
1737	4.50573		1737	0.071695
1738	2.06411		1738	2.82292
1739	0.24687		1739	1.68648
1740	2.02631		1740	0.449993
1741	0.620152		1741	1.18881
1742	-0.064397		1742	-0.048169
1743	0.015892		1743	-0.018636
1744	0.184979		1744	-0.046642
1745	0.053531		1745	-0.083464
1746	-0.09886		1746	0.17057
1747	-0.017254		1747	0.21993
1748	-0.009848		1748	0.194934
1749	0.329348		1749	0.049761
1750	0.935887		1750	0.170569
1751	2.65809		1751	0.746597
1752	1.6849		1752	1.8163
1753	0.432021		1753	1.02425
1754	0.683121		1754	0.164395
1755	-1.01509		1755	0.675004
1756	0.735712		1756	-0.543696
1757	0.65402		1757	0.069558
1758	0.072158		1758	0.259439
1759	0.150125		1759	0.004783
1760	0.079779		1760	0.00131
1761	0.471966		1761	0.193545
1762	-0.069327		1762	-0.264414
1763	-0.026853		1763	0.200146
1764	0.025425		1764	0.070471
1765	0.274931		1765	-0.033434
1766	-0.023946		1766	0.207528
1767	1.41081		1767	0.266651
1768	1.28505		1768	1.12436
1769	0.591894		1769	1.61967
1770	0.639088		1770	0.985753
1771	0.602164		1771	-0.137503
1772	0.627872		1772	0.462441
1773	-0.189163		1773	-0.026693
1774	0.128564		1774	-0.082084
1775	0.51298		1775	-0.116559
1776	0.206702		1776	0.176945
1777	0.288899		1777	1.01625
1778	0.429982		1778	-0.066624
1779	0.035302		1779	0.032847
1780	0.135211		1780	-0.09803
1781	0.071882		1781	-0.077163
1782	0.092721		1782	0.299585
1783	-999		1783	0.015029
1784	-999		1784	0.560531
1785	0.183483		1785	-0.103538
1786	0.238417		1786	0.057913
1787	0.100878		1787	0.249343
1788	0.002831		1788	0.117573
1789	1.1348		1789	0.539988
1790	-0.084703		1790	0.53791
1791	3.2738		1791	-0.320176
1792	1.33582		1792	2.7758
1793	0.802738		1793	1.01576
1794	0.358227		1794	0.825408
1795	0.101978		1795	0.291642
1796	-0.039089		1796	0.508504
1797	0.326584		1797	-0.077606
1798	-0.237315		1798	-999
1799	-0.059436		1799	0.13695
1800	-0.433436		1800	0.23801
1801	0.164746		1801	0.264296
1802	0.278933		1802	-0.008666
1803	-999		1803	0.158621
1804	-999		1804	0.138003
1805	-999		1805	0.057644
1806	-0.083367		1806	0.064725
1807	0.323596		1807	0.144189
1808	0.173813		1808	5.63068
1809	-999		1809	-0.061946
1810	-999		1810	-0.014212
1811	0.108479		1811	0.037128
1812	-999		1812	-0.139775
1813	1.22482		1813	-999
1814	1.9731		1814	1.58093
1815	-0.539556		1815	8.48555
1816	1.21595		1816	0.188596
1817	-999		1817	0.030547
1818	-999		1818	-0.031157
1819	-999		1819	0.409203
1820	-999		1820	-0.153513
1821	-999		1821	0.099912
1822	-999		1822	-0.06781
1823	-0.097544		1823	0.079807
1824	0.240153		1824	0.549581
1825	0.072067		1825	0.031266
1826	-0.253263		1826	-0.029912
1827	0.110984		1827	-0.061782
1828	-0.235374		1828	0.071789
1829	1.35115		1829	-0.005827
1830	-0.022267		1830	0.127414
1831	0.233255		1831	-0.042553
1832	0.044021		1832	0.133345
1833	0.330386		1833	-0.240367
1834	-0.297623		1834	-0.18943
1835	0.311356		1835	0.000845
1836	0.1843		1836	-0.034437
1837	0.567483		1837	0.010359
1838	0.616191		1838	0.796986
1839	1.31327		1839	1.47884
1840	1.18938		1840	0.302159
1841	1.34182		1841	1.26152
1842	1.35095		1842	0.955045
1843	-0.070554		1843	1.24533
1844	1.97682		1844	0.08283
1845	1.78454		1845	1.76674
1846	0.502703		1846	2.6592
1847	0.045362		1847	0.632217
1848	0.115427		1848	0.084897
1849	-0.124844		1849	0.047439
1850	0.08686		1850	0.029492
1851	0.057962		1851	0.150864
1852	0.251121		1852	0.105022
1853	0.786927		1853	0.438146
1854	-0.009412		1854	0.88413
1855	0.000503		1855	-0.167664
1856	0.022072		1856	0.0584
1857	0.126236		1857	0.011419
1858	-0.014544		1858	0.052852
1859	0.038683		1859	-0.04237
1860	-0.005531		1860	0.047692
1861	0.2153		1861	-0.005456
1862	-0.004718		1862	0.194413
1863	2.2532		1863	0.173345
1864	0.928965		1864	2.89376
1865	0.168395		1865	0.783821
1866	-0.014347		1866	0.104447
1867	-0.048958		1867	-0.006259
1868	0.018102		1868	-0.035606
1869	2.33591		1869	0.084354
1870	2.08557		1870	2.73779
1871	4.5328		1871	1.8189
1872	2.88972		1872	5.45745
1873	0.016362		1873	2.64147
1874	-0.132948		1874	-0.302523
1875	0.053977		1875	-0.051822
1876	0.139941		1876	-0.057053
1877	0.397904		1877	0.204741
1878	0.07662		1878	0.311548
1879	-0.016183		1879	0.08873
1880	-0.038119		1880	-0.006409
1881	0.014906		1881	0.025423
1882	0.042983		1882	-0.030577
1883	0.606556		1883	-0.054053
1884	0.838362		1884	0.675196
1885	0.225516		1885	1.17959
1886	-0.128136		1886	0.067713
1887	0.032915		1887	-0.048897
1888	0.12118		1888	0.04705
1889	0.087127		1889	0.110144
1890	0.004441		1890	-0.00126
1891	0.107762		1891	0.057651
1892	-0.004273		1892	-0.04289
1893	0.035306		1893	0.0442
1894	0.305269		1894	-0.02816
1895	0.308101		1895	0.174841
1896	1.37145		1896	0.221346
1897	0.60077		1897	1.61415
1898	1.66782		1898	0.69019
1899	0.131135		1899	0.914486
1900	0.065031		1900	0.190921
1901	0.064125		1901	-0.024113
1902	-0.035247		1902	0.101269
1903	0.048856		1903	-0.062191
1904	0.077371		1904	0.043409
1905	-0.155853		1905	0.0081
1906	-0.314029		1906	0.102632
1907	0.033502		1907	-0.015011
1908	0.993443		1908	-0.039931
1909	0.115125		1909	0.978432
1910	0.00246		1910	-0.047175
1911	0.206897		1911	-0.082988
1912	-0.064833		1912	0.13936
1913	0.124628		1913	-0.137709
1914	0.464101		1914	-0.097519
1915	0.073011		1915	-0.320759
1916	-0.053511		1916	-0.075182
1917	0.494286		1917	-0.046914
1918	0.01734		1918	0.370342
1919	0.082555		1919	0.000266
1920	0.09855		1920	-0.341373
1921	0.075143		1921	0.069464
1922	0.136338		1922	0.109327
1923	0.511717		1923	0.103793
1924	0.460519		1924	0.299722
1925	0.207452		1925	0.438597
1926	0.021828		1926	0.101543
1927	-0.001992		1927	-0.001163
1928	0.129536		1928	0.15629
1929	0.111881		1929	0.265949
1930	0.179905		1930	0.055676
1931	0.224858		1931	-0.060299
1932	0.406551		1932	0.249871
1933	0.303077		1933	0.793416
1934	1.25652		1934	-0.128358
1935	0.424939		1935	1.16611
1936	0.058779		1936	0.648363
1937	0.977813		1937	0.189318
1938	0.826485		1938	0.868736
1939	0.411778		1939	-0.108057
1940	0.15868		1940	0.221639
1941	0.302673		1941	-0.410316
1942	0.288377		1942	0.04959
1943	-0.09456		1943	0.121652
1944	0.103067		1944	0.191134
1945	0.297401		1945	0.3071
1946	0.243375		1946	0.211143
1947	0.822075		1947	0.145502
1948	0.224867		1948	1.06919
1949	1.18122		1949	0.339093
1950	0.709945		1950	-0.161382
1951	1.18274		1951	0.759506
1952	0.829459		1952	0.805147
1953	0.363232		1953	0.315358
1954	0.259767		1954	0.696773
1955	0.257764		1955	-0.122056
1956	0.414704		1956	0.065844
1957	0.013826		1957	0.394704
1958	0.030668		1958	-0.009872
1959	-0.115197		1959	0.1103
1960	0.373193		1960	-0.204158
1961	0.43383		1961	0.121381
1962	0.215422		1962	0.248701
1963	0.558286		1963	0.176811
1964	-0.282459		1964	0.530647
1965	0.432994		1965	-0.044231
1966	0.501955		1966	0.408391
1967	0.805654		1967	0.392384
1968	0.752769		1968	0.838579
1969	0.503611		1969	0.938261
1970	1.55372		1970	0.471393
1971	1.07034		1971	1.1692
1972	1.51432		1972	0.152011
1973	0.625161		1973	1.07806
1974	0.256391		1974	-0.02243
1975	0.228789		1975	0.226649
1976	0.027392		1976	-0.18291
1977	0.652438		1977	0.33665
1978	0.331864		1978	-0.327806
1979	0.198698		1979	-0.051985
1980	-0.192999		1980	0.119677
1981	-0.409862		1981	0.024388
1982	0.107814		1982	0.035377
1983	0.408951		1983	0.275883
1984	0.778221		1984	0.14147
1985	0.473781		1985	0.072917
1986	-0.110337		1986	-0.160923
1987	-0.023441		1987	-0.044972
1988	0.289804		1988	-0.044347
1989	0.218999		1989	-0.027816
1990	0.119243		1990	-0.056793
1991	0.414366		1991	0.241712
1992	0.747238		1992	0.305707
1993	0.147042		1993	0.221297
1994	-0.027606		1994	-0.083314
1995	-0.011359		1995	-0.001394
1996	0.276282		1996	0.377368
1997	0.207391		1997	0.326299
1998	0.115518		1998	0.065988
1999	0.252658		1999	0.775704
[truncated: 27,845 more rows]

## Sheet: Fig2a_SHAPE_SHANNON_SCANFOLD
WT low SHAPE	150-300	450-600	750-900	1050-1200	1350-1500	1500-1650	1800-1950	1950-2100	2250-2400	2850-3000	3600-3750	6450-6600	9300-9450	9450-9600	10950-11100	11400-11550	11550-11700	12150-12300	14250-14400	17100-17250	17550-17700	19050-19200	19350-19500	19650-19800	20100-20250	22500-22650	24600-24750	25500-25650	25800-25950	26700-26850	26850-27000	27000-27150	27150-27300	27300-27450	27600-27750	27750-27900	28200-28350	28650-28800	28800-28950	29100-29250
WT low Shannon	0-150	150-300	300-450	600-750	750-900	900-1050	3150-3300	3450-3600	4200-4350	4800-4950	5100-5250	5400-5550	5550-5700	5700-5850	10800-10950	10950-11100	11250-11400	11400-11550	17100-17250	18450-18600	18750-18900	18900-19050	19800-19950	22800-22950	23250-23400	23400-23550	24000-24150	24450-24600	25350-25500	25500-25650	25950-26100	26100-26250	26550-26700	27000-27150	27450-27600	27900-28050	28800-28950	29250-29400	29400-29550	29550-29700
WT low energy	0-150	2400-2550	2700-2850	3000-3150	3150-3300	3300-3450	3450-3600	3750-3900	3900-4050	4350-4500	4800-4950	4950-5100	5100-5250	5250-5400	5400-5550	5550-5700	5700-5850	6600-6750	7650-7800	12300-12450	12450-12600	13650-13800	14700-14850	17100-17250	19350-19500	21300-21450	22500-22650	22650-22800	23700-23850	23850-24000	25650-25800	25800-25950	25950-26100	26100-26250	26400-26550	27300-27450	27750-27900	27900-28050	28950-29100	29250-29400
Delta382 low SHAPE	150-300	450-600	750-900	1050-1200	1500-1650	1950-2100	2100-2250	2250-2400	2850-3000	4350-4500	5100-5250	5700-5850	6150-6300	7050-7200	7200-7350	7800-7950	9300-9450	9450-9600	10350-10500	10950-11100	12300-12450	14400-14550	15000-15150	17100-17250	20100-20250	21000-21150	21150-21300	22500-22650	23850-24000	24600-24750	25200-25350	26250-26400	26550-26700	26700-26850	27300-27450	27600-27750	27750-27900	28750-28900	29200-29350	29350-29500
Delta382 low Shannon	0-150	150-300	300-450	600-750	750-900	900-1050	1650-1800	2550-2700	3150-3300	3300-3450	3450-3600	4200-4350	4500-4650	4800-4950	5400-5550	5700-5850	10800-10950	11250-11400	11400-11550	12900-13050	13350-13500	13950-14100	14100-14250	17100-17250	18300-18450	18450-18600	23250-23400	23700-23850	24000-24150	25200-25350	25350-25500	25500-25650	25650-25800	25800-25950	25950-26100	26700-26850	27450-27600	29200-29350	29500-29650	29650-29800
Delta382 low energy	1500-1650	2100-2250	2400-2550	2700-2850	3000-3150	3150-3300	3300-3450	3450-3600	3750-3900	4350-4500	4800-4950	4950-5100	5100-5250	5250-5400	5400-5550	5550-5700	5700-5850	6600-6750	7650-7800	8700-8850	12300-12450	13650-13800	14700-14850	17100-17250	19350-19500	20250-20400	21300-21450	22500-22650	22650-22800	22800-22950	22950-23100	23700-23850	23850-24000	25650-25800	25800-25950	25950-26100	26100-26250	26400-26550	27300-27450	28900-29050
Consensus	150-300	750-900	3150-3300	3450-3600	4800-4950	5100-5250	5400-5550	5700-5850	17100-17250	22500-22650	25800-25950	25950-26100	27300-27450

## Sheet: Fig3b_SPLASH_DISTANCE
WT SPLASH INTERACTION LENGTHS
0-1000	129
1000-2000	16
2000-3000	6
3000-4000	8
4000-5000	5
5000-6000	3
6000-7000	8
7000-8000	4
8000-9000	1
9000-10000	2
10000-11000	4
11000-12000	2
12000-13000	2
13000-14000	3
14000-15000	1
15000-16000	1
16000-17000	5
17000-18000	4
18000-19000	2
19000-20000	4
20000-21000	5
21000-22000	1
22000-23000	3
23000-24000	2
24000-25000	3
25000-26000	2
26000-27000	3
27000-28000	4
28000-29000	4
29000-30000	0

## Sheet: Fig3c_SPLASH_DISTANCE_VS_ABUND
below_1k_SARS-COV2_WT.tsv	above_1k_SARS-COV2_WT.tsv		below_1k_SARS-COV2_Delta382.tsv	above_1k_SARS-COV2_Delta382.tsv
11	7		7	13
9	12		5	12
84	7		8	10
82	11		114	23
13	14		4	42
6	24		92	12
63	13		28	12
20	6		4	19
25	18		133	7
15	305		24	5
6	12		37	7
5	5		8	408
5	17		5	25
5	12		9	17
7	5		51	4
23	12		6	5
66	24		101	6
6	5		11	76
5	21		5	11
59	5		6	6
6	8		65	18
93	5		7	4
22	40		6	6
4	5		10	7
44	4		102	7
5	11		5	4
160	7		31	7
24	4		47	5
27	43		31	4
23	6		146	81
4	27		32	10
5	20		15	12
9	13		6	13
49	4		4	5
13	12		8	7
5	5		40	20
123	4		5	87
17	11		16	4
40	5		5	4
5	4		5	6
21	12		13	30
15	4		6	5
8	4		5	53
20	4		209	4
10	24		16	7
20	9		69	23
4	5		8	9
21	4		32	19
18	16		110	4
12	4		13	16
6	4		22	6
6	60		5	4
6	16		18	5
9	9		24	5
24	675		5	4
126	4		12	21
241	34		13	6
18	11		5	6
8	13		4	9
53	15		20	25
5	4		5	7
9	5		7	5
8	51		9	32
10	156		17	13
57	26		28	4
10	23		183	5
4	6		7	22
46	5		247	5
21	23		24	168
10	23		84	4
20	8		6	12
8	4		12	7
4	4		15	8
55	5		18	1289
161	6		51	20
4	166		24	54
4	6		53	7
48	9		14	4
8	6		7	6
4	4		7	417
5	10		6	82
5	5		4	27
12	46		15	4
74	5		7	10
4	114		4	82
21	5		56	4
4	7		89	4
7	6		195	27
5	4		5	4
55	5		55	4
4	11		5	10
9	4		4	7
42	4		8	4
5	10		4	35
10	6		19	6
6	4		70	4
26	4		7	7
5	4		32	6
6	4		9	686
8	18		4	4
6	18		10	12
18	5		12	6
9	12		54	6
51	5		11	11
4	5		95	5
9	43		4	4
81	12		12	5
5	5		22	12
90	16		6	4
37	4		7	6
12	5		11	21
16	5		6	5
8	16		18	161
25	4		14	5
5	4		72	17
5	10		12	6
7	12		4	4
28	13		104	4
37	4		8	13
152	6		6	4
162	11		113	4
11	6		20	21
29	7		35	4
9	6		21	9
31	8		4	13
4	147		19	4
5	6		36	18
35	6		12	4
35	8		5	26
6	11		8	23
4	5		11	4
140	8		32	5
17	5		5	4
12	20		76	33
56	4		225	17
10	4		13	4
50	4		52	5
175	13		18	22
6	5		58	6
79	7		29	5
	5		7	4
	14		183	10
	6		33	40
	8		32	24
	32		24	6
	7		5	4
	7		18	16
	9		61	8
	4		200	23
	4		91	5
	4			7
	13			7
	4			9
	20			6
	5			17
	336			6
	4			260
	8			4
	5			6
	11			6
	9			7
	12			6
	10			4
	22			9
	10			4
	5			8
	6			5
	5			16
	34			5
	14			4
	7			6
	16			24
	6			12
	4			6
	8			5
	4			19
	8			5
	29			4
	6			25
	4			8
	18			5
	4			4
	6			6
	29			96
	17			4
	638			4
	6			4
	6			4
	7			10
	28			4
	4			4
	9			5
	5			5
	28			5
	27			5
				9
				4
				4
				23
				6
				30
				12
				7
				767
				8
				4
				7
				4
				5
				6
				15
				10
				22
				8
				20
				11
				5
				6
				8
				33
				5
				4
				11
				5
				5
				19
				6
				4
				60
				5
				4
				12
				4
				4
				20
				14
				4
				107
				6
				5
				8
				5
				28
				9
				7
				28
				15
				4
				7
				5
				1142
				7
				10
				6
				8
				5
				4
				6
				6
				8
				4
				6
				4
				365

## Sheet: Fig3d_SPLASH_vs_RibPause
AllSplashSites	RibosomePauseSites
39	49
42	48
45	47
45	43
45	35
46	48
47	47
47	43
50	35
54	29
57	47
57	43
57	35
57	29
58	25
58	43
61	35
63	29
63	25
63	26
64	51
64	54
64	57
64	59
64	61
64	62
64	60
64	58
64	57
65	55
65	57
66	55
66	53
70	43
70	40
71	43
73	40
77	39
77	39
77	39
78	45
88	43
88	41
89	38
90	37
90	43
90	41
90	38
91	37
93	36
93	41
93	38
93	37
93	36
93	36
93	36
93	36
93	36
93	36
93	36
93	36
93	35
93	34
93	33
93	33
92	6
92	6
92	6
92	5
91	5
90	3
90	3
90	3
88	3
61	3
35	2
21	2
15	1
14	1
6	1
0
0
0
0
0
0
0
0
0
0
0
0
0
0
0
0
0
0
0
0
0
0
0
0
0
0
0
0
0
0
0
0
0
0
0
0
0
0
0
0
0
0
0
0
0
0
0
0
0
0
0
0
0
0
0
0
0
0
0
0
0
0
0
0
0
0
0
0
0
0
0
0
0
0
0
0
0
0
0
0
0
0
0
0
0
0
0
0
0
0
0
0
0
0
0
0
0
0
0
0
0
0
0
0
0
0
0
0
0
0
0
0
0
0
0
0
0
0
0
0
0
0
0
0
0
0
0
0
0
0
0
0
0
0
0
0
0
0
0
0
0
0
0
0
0
0
0
0
0
0
0
0
0
0
0
0
0
0
1
2
2
3
3
3
4
4
4
4
5
5
5
5
5
5
5
5
6
7
7
8
8
8
8
8
8
8
8
9
10
10
10
12
13
14
17
17
20
20
22
23
24
25
25
25
25
25
25
25
25
25
25
25
25
25
25
25
25
25
25
25
25
25
25
25
25
25
24
22
22
22
18
15
14
14
14
14
13
13
13
13
12
11
10
11
10
9
7
7
7
7
6
6
6
5
5
5
5
3
3
3
2
2
2
2
2
2
2
2
2
2
2
2
2
2
2
2
2
2
3
3
3
3
3
3
3
3
3
3
2
2
2
2
2
2
2
3
3
3
3
5
6
6
6
7
7
8
8
14
19
24
25
25
30
35
37
38
39
40
41
45
50
58
63
65
66
68
69
69
71
71
71
71
71
71
71
71
71
71
71
71
71
71
71
71
71
71
71
71
71
71
71
68
64
64
64
64
64
59
59
58
58
58
57
56
51
42
42
42
41
40
39
39
35
32
32
31
30
28
25
18
12
11
11
11
9
9
8
7
7
6
1
1
1
1
1
1
1
1
1
1
1
1
1
1
1
1
1
1
1
1
1
1
1
1
1
1
1
0
0
0
0
0
0
0
0
0
0
0
0
0
0
0
0
0
0
0
0
0
0
0
0
0
0
0
0
0
0
0
0
0
0
0
0
0
0
0
0
0
0
0
0
0
0
0
0
0
0
0
0
0
0
0
0
0
0
0
0
0
0
0
0
0
0
0
0
0
0
0
0
0
1
1
1
1
1
1
1
1
1
1
1
1
1
1
1
1
1
1
1
1
1
1
1
1
1
1
1
1
1
1
1
1
1
1
1
1
1
1
1
1
1
1
1
1
1
1
1
1
1
0
0
0
0
0
0
0
0
0
0
0
0
1
1
1
1
1
1
1
1
1
1
1
1
2
2
2
2
2
2
2
2
2
2
2
2
3
3
3
3
3
3
3
3
3
3
3
3
3
4
4
5
5
5
5
5
5
5
5
5
5
6
8
9
9
9
9
9
9
9
9
11
14
14
15
15
15
17
20
22
22
22
22
24
25
26
26
29
30
31
35
36
39
42
49
62
67
73
77
78
80
84
90
95
106
112
113
119
121
123
128
145
162
201
248
267
285
302
323
338
354
363
363
363
360
359
358
356
352
350
349
348
348
348
345
343
342
341
339
336
336
336
336
336
336
336
336
335
335
335
334
333
333
333
333
333
328
320
314
297
241
80
39
32
26
26
23
22
22
22
22
22
20
17
16
14
12
12
12
12
12
9
8
7
7
7
7
7
7
7
7
7
6
6
6
6
6
6
6
6
6
6
6
6
6
6
6
3
3
3
2
1
1
1
1
0
0
0
0
0
0
0
0
0
0
0
0
0
0
0
0
1
1
1
2
2
2
2
2
2
2
2
2
2
3
3
3
3
3
3
3
3
3
3
3
3
3
3
3
3
3
3
3
3
3
3
3
3
3
3
3
3
3
3
3
3
3
3
3
4
4
4
4
4
4
4
4
4
4
4
3
3
2
2
2
2
3
3
3
3
3
3
3
3
3
3
3
3
3
3
3
3
3
4
4
3
3
3
3
3
3
3
3
3
3
3
3
3
3
3
2
2
2
2
2
2
2
2
2
2
2
2
2
2
2
2
2
2
2
2
2
2
2
2
2
2
2
2
2
2
2
2
2
2
2
3
3
5
5
5
5
5
5
5
6
6
6
6
6
7
6
6
6
6
6
6
6
6
9
9
11
12
13
16
17
21
22
24
29
40
42
42
44
44
45
48
55
65
71
76
81
84
85
89
113
121
123
124
124
125
125
127
129
129
131
133
135
139
141
142
147
150
155
157
156
156
156
156
158
159
162
167
171
173
174
176
176
175
173
172
171
169
168
158
158
153
150
139
125
115
109
107
102
91
87
82
82
78
74
71
64
62
61
61
61
58
57
53
46
38
32
29
25
22
22
20
20
19
19
18
16
16
16
16
16
16
16
15
15
15
15
16
16
16
15
15
15
15
15
15
15
15
15
15
14
14
14
14
14
14
14
14
12
12
12
12
12
12
12
12
12
10
9
9
9
8
8
7
7
2
0
0
0
0
0
1
1
1
1
1
1
1
1
1
1
1
1
1
2
2
2
2
2
2
2
2
2
2
2
2
2
3
3
3
3
3
3
3
3
3
3
3
3
3
3
3
3
3
3
3
3
3
3
3
3
3
3
2
2
2
2
2
2
2
2
2
2
1
1
1
1
1
1
1
1
1
1
1
1
1
1
1
1
1
1
2
2
2
2
2
3
3
3
3
3
3
3
3
3
3
3
3
4
4
5
4
7
8
13
14
16
19
24
27
33
39
44
45
46
47
51
52
53
55
59
63
66
66
66
66
66
66
66
67
68
68
68
68
68
68
69
70
70
71
71
71
72
72
73
73
72
66
61
60
57
55
54
53
54
54
53
55
54
54
54
54
57
57
58
55
50
49
51
50
52
55
55
58
64
72
88
89
95
100
103
109
118
129
132
136
141
145
146
146
146
146
146
146
145
145
145
145
145
145
145
145
144
144
144
144
144
144
140
118
114
109
106
96
94
90
88
85
82
80
78
74
71
64
61
58
55
51
49
46
35
31
25
24
23
21
20
19
18
18
18
18
18
18
18
18
18
18
18
18
16
11
10
10
9
8
7
6
5
2
2
1
1
1
1
1
1
3
3
3
3
3
3
3
3
3
3
3
3
3
3
3
3
3
3
3
3
3
3
3
3
3
3
3
3
3
3
3
3
3
3
3
3
4
4
4
4
4
4
4
4
4
4
4
4
4
4
4
4
4
4
4
4
4
4
4
3
3
3
3
3
3
3
2
2
2
2
2
2
2
2
2
2
2
2
2
2
2
2
2
2
2
1
1
1
1
1
1
1
1
1
1
0
0
0
0
0
0
0
0
0
0
0
0
0
0
0
0
0
0
0
0
0
0
0
0
0
0
0
0
0
0
0
0
0
0
0
0
0
0
0
0
0
0
0
1
1
2
2
2
2
2
2
2
2
2
2
2
2
2
2
2
2
3
3
4
4
4
4
4
5
5
5
5
5
5
5
5
5
5
6
6
6
9
11
10
11
11
11
14
15
15
16
16
16
17
18
21
22
24
24
24
25
27
29
28
28
27
28
31
31
31
32
33
34
34
34
35
35
36
36
36
36
36
36
36
36
35
35
35
35
35
35
35
35
35
35
36
37
39
40
40
38
37
37
37
35
33
34
32
32
29
33
36
41
47
51
51
54
57
60
70
73
77
79
89
98
99
105
110
111
112
113
113
112
112
112
111
112
113
114
117
118
118
119
120
121
124
124
121
122
121
121
121
121
128
125
103
102
101
98
90
86
87
85
83
82
82
82
81
78
78
77
75
71
68
65
63
60
61
62
62
60
61
62
67
72
67
63
61
54
55
55
50
50
50
51
51
51
53
53
53
53
54
56
55
56
55
54
55
54
51
51
51
49
50
49
49
48
49
49
48
47
48
51
69
102
124
124
125
126
126
125
126
134
139
139
140
140
140
140
140
140
140
137
137
138
138
137
137
137
136
135
132
130
130
129
129
129
128
126
124
123
120
117
109
103
94
84
81
77
73
69
71
70
64
62
62
59
56
52
43
41
39
38
38
37
37
37
37
32
31
23
17
16
16
16
16
16
16
16
15
14
14
13
13
13
12
10
9
9
9
9
9
9
9
9
9
9
9
9
8
7
7
5
3
2
2
2
2
2
2
2
2
2
2
1
1
1
1
1
1
1
1
1
1
1
1
1
1
1
1
1
1
1
1
1
1
1
2
2
2
2
1
1
1
1
1
1
1
1
1
1
1
1
1
1
1
1
1
1
1
1
1
1
1
2
2
2
3
3
3
3
4
6
5
6
7
7
7
8
10
10
10
10
11
12
13
13
15
15
16
16
16
17
18
19
20
20
22
25
26
27
27
30
30
30
32
37
37
41
43
46
50
50
52
[truncated: 27,848 more rows]

## Sheet: Fig3e_SPLASH_MULTIPLICITY
SPLASH MULTIPLICITY
	WT	Delta382
1	44.4283	51.9342
2	31.5064	27.6596
3	15.0272	9.28433
4	5.22686	5.99613
5	1.81488	0.725338
6	0.435572	2.03095
7	1.27042	0
8	0.290381	0.386847
9	0	0.435203
10+	0	1.54739

## Sheet: Fig4b
Mean_reactivity	sgRNA
0.0034049	3a
0.00339313	3a
0.00346213	3a
0.00324562	3a
0.00346321	3a
0.00329279	3a
0.00334751	3a
0.00344793	3a
0.00337806	3a
0.00330535	3a
0.00337395	3a
0.00335013	3a
0.003368	3a
0.0033728	3a
0.00324367	3a
0.00347265	3a
0.00330372	3a
0.00328993	3a
0.00341385	3a
0.0033619	3a
0.0033746	3a
0.00335345	3a
0.00332604	3a
0.00340551	3a
0.0034184	3a
0.00332299	3a
0.0032319	3a
0.00332143	3a
0.00324974	3a
0.00324495	3a
0.003325	3a
0.00334516	3a
0.0034145	3a
0.00331411	3a
0.00339338	3a
0.00338287	3a
0.00348174	3a
0.0033814	3a
0.00341995	3a
0.00330254	3a
0.0033336	3a
0.00331567	3a
0.00333027	3a
0.00326421	3a
0.00342243	3a
0.00331028	3a
0.00333381	3a
0.00335022	3a
0.00335281	3a
0.0034189	3a
0.00329315	3a
0.00339124	3a
0.00340965	3a
0.00339264	3a
0.00332285	3a
0.00322935	3a
0.00323672	3a
0.00338567	3a
0.00340256	3a
0.00334242	3a
0.00346256	3a
0.00331147	3a
0.00322123	3a
0.00330542	3a
0.00342584	3a
0.00339272	3a
0.00340404	3a
0.00339405	3a
0.00338665	3a
0.00322447	3a
0.00340962	3a
0.0033654	3a
0.0034535	3a
0.00344368	3a
0.00334254	3a
0.00339338	3a
0.00336628	3a
0.00345252	3a
0.0033017	3a
0.00327746	3a
0.00332633	3a
0.00339368	3a
0.00349681	3a
0.00324514	3a
0.00332296	3a
0.00338718	3a
0.00345997	3a
0.00337778	3a
0.00344079	3a
0.00331137	3a
0.00343944	3a
0.00342036	3a
0.00332284	3a
0.00328702	3a
0.0033313	3a
0.00333925	3a
0.00338367	3a
0.00343895	3a
0.00334358	3a
0.00344135	3a
0.00384251	6
0.00382224	6
0.00372251	6
0.0037759	6
0.00375535	6
0.00363136	6
0.00383553	6
0.00368457	6
0.00382655	6
0.00377781	6
0.00377277	6
0.00382773	6
0.00389368	6
0.0038099	6
0.00382986	6
0.00372116	6
0.0037671	6
0.00373809	6
0.00387151	6
0.00383617	6
0.00370688	6
0.00371993	6
0.00373881	6
0.00368824	6
0.00365762	6
0.00378594	6
0.00388844	6
0.00379832	6
0.00369357	6
0.00371386	6
0.00385017	6
0.00373955	6
0.00385499	6
0.00381776	6
0.00376908	6
0.00397535	6
0.00360429	6
0.00369946	6
0.0036813	6
0.00391586	6
0.00390228	6
0.0037775	6
0.00376662	6
0.003724	6
0.0037266	6
0.00379453	6
0.00393455	6
0.00373282	6
0.00385664	6
0.00375123	6
0.00372042	6
0.00380309	6
0.00377172	6
0.00374678	6
0.00379675	6
0.00385209	6
0.00369606	6
0.00364126	6
0.00379886	6
0.00371553	6
0.0037651	6
0.00385295	6
0.00365686	6
0.00376129	6
0.00379725	6
0.00367043	6
0.00381783	6
0.00380573	6
0.00386368	6
0.00374252	6
0.003745	6
0.00385273	6
0.0036634	6
0.00372376	6
0.00389384	6
0.00377388	6
0.00371048	6
0.00382464	6
0.00381636	6
0.00369707	6
0.00374465	6
0.00371557	6
0.00372877	6
0.003843	6
0.00386757	6
0.00376514	6
0.00373264	6
0.00364836	6
0.00374887	6
0.00383054	6
0.00378853	6
0.00384521	6
0.00377139	6
0.00377328	6
0.0038307	6
0.00381006	6
0.00377185	6
0.00371885	6
0.00375267	6
0.00377994	6
0.00373106	7a
0.00388085	7a
0.00383805	7a
0.0038349	7a
0.00381258	7a
0.00376574	7a
0.00385214	7a
0.00366889	7a
0.00375703	7a
0.00377883	7a
0.00376776	7a
0.00383014	7a
0.00388635	7a
0.00388301	7a
0.00392683	7a
0.00388126	7a
0.00382792	7a
0.00383227	7a
0.00379595	7a
0.00379313	7a
0.00377829	7a
0.00393832	7a
0.00384698	7a
0.00397234	7a
0.00380797	7a
0.00386584	7a
0.00395128	7a
0.00375992	7a
0.00393449	7a
0.0038257	7a
0.00380824	7a
0.0038916	7a
0.00396016	7a
0.00382545	7a
0.00389234	7a
0.00375126	7a
0.00384497	7a
0.00386981	7a
0.00390599	7a
0.00371396	7a
0.0038368	7a
0.00389821	7a
0.00386826	7a
0.00374807	7a
0.00375902	7a
0.00382355	7a
0.00383581	7a
0.00382877	7a
0.00379457	7a
0.00377392	7a
0.00383969	7a
0.00382675	7a
0.00382673	7a
0.00382494	7a
0.0039127	7a
0.00375908	7a
0.00379136	7a
0.00357892	7a
0.00384037	7a
0.00380654	7a
0.00387276	7a
0.00377428	7a
0.00377429	7a
0.00381352	7a
0.00381664	7a
0.00394229	7a
0.00382424	7a
0.00381324	7a
0.0038731	7a
0.00381797	7a
0.0038638	7a
0.00373662	7a
0.0037736	7a
0.00367392	7a
0.00390243	7a
0.00379301	7a
0.00355861	7a
0.00396103	7a
0.00380684	7a
0.00382548	7a
0.00397464	7a
0.00380066	7a
0.00379267	7a
0.00378668	7a
0.00395636	7a
0.00377117	7a
0.00381132	7a
0.00392433	7a
0.00385774	7a
0.00367241	7a
0.00373423	7a
0.00382993	7a
0.00378052	7a
0.00382058	7a
0.0039037	7a
0.00378227	7a
0.0038482	7a
0.00387505	7a
0.00378205	7a
0.00381674	7a
0.00444336	7b
0.00438659	7b
0.00454022	7b
0.00448015	7b
0.00429636	7b
0.0043846	7b
0.00433874	7b
0.00450351	7b
0.00458707	7b
0.00439704	7b
0.00446545	7b
0.00435815	7b
0.0044777	7b
0.00462221	7b
0.0045988	7b
0.00442208	7b
0.00457611	7b
0.00436532	7b
0.00449123	7b
0.00438526	7b
0.00443417	7b
0.00441171	7b
0.00453326	7b
0.00439956	7b
0.00430894	7b
0.00426787	7b
0.00439832	7b
0.00440301	7b
0.00458051	7b
0.00446448	7b
0.00432576	7b
0.0046129	7b
0.00451481	7b
0.00452206	7b
0.00438783	7b
0.00459074	7b
0.00439157	7b
0.00435257	7b
0.00441927	7b
0.00436926	7b
0.00431876	7b
0.00465363	7b
0.00445246	7b
0.00476262	7b
0.00444971	7b
0.00462037	7b
0.00449643	7b
0.00457089	7b
0.00457094	7b
0.00464992	7b
0.00452666	7b
0.0045348	7b
0.00444381	7b
0.00456092	7b
0.00446936	7b
0.00448095	7b
0.00454808	7b
0.0042352	7b
0.00428652	7b
0.00408593	7b
0.00444697	7b
0.00464139	7b
0.00444673	7b
0.00429107	7b
0.00471645	7b
0.00443494	7b
0.00454563	7b
0.00439696	7b
0.00474678	7b
0.00433736	7b
0.00446499	7b
0.00470758	7b
0.00466475	7b
0.00430176	7b
0.00450232	7b
0.00450332	7b
0.00426138	7b
0.00462749	7b
0.00437218	7b
0.00442845	7b
0.00460219	7b
0.00446903	7b
0.00460185	7b
0.0044107	7b
0.00459096	7b
0.00438564	7b
0.00447557	7b
0.00464413	7b
0.00481159	7b
0.00433451	7b
0.00458191	7b
0.00454964	7b
0.00443663	7b
0.00477255	7b
0.00453905	7b
0.00439453	7b
0.0044238	7b
0.00476702	7b
0.00445641	7b
0.00456051	7b
0.00380549	8
0.0038227	8
0.00401577	8
0.00396072	8
0.00395023	8
0.00397656	8
0.00386769	8
0.00395631	8
0.00404833	8
0.003959	8
0.00376251	8
0.00400115	8
0.00395568	8
0.00390529	8
0.003881	8
0.00395646	8
0.00399603	8
0.00407073	8
0.0039791	8
0.00386295	8
0.00396771	8
0.00394129	8
0.00384323	8
0.00390997	8
0.00391237	8
0.00383776	8
0.00398611	8
0.00409893	8
0.00399048	8
0.00410483	8
0.00394064	8
0.00385774	8
0.00379933	8
0.00398245	8
0.00397202	8
0.00402194	8
0.00390952	8
0.00386951	8
0.00382045	8
0.00382757	8
0.00392612	8
0.00405508	8
0.00399827	8
0.00397407	8
0.0040407	8
0.00392732	8
0.00391465	8
0.00395171	8
0.0039152	8
0.00384218	8
0.00378811	8
0.00399329	8
0.00393386	8
0.00392036	8
0.00383801	8
0.00411884	8
0.00396187	8
0.00402039	8
0.00384656	8
0.00398727	8
0.00382333	8
0.00404376	8
0.00397696	8
0.0040676	8
0.00386391	8
0.00397874	8
0.00386746	8
0.00384746	8
0.00404551	8
0.00398236	8
0.00393225	8
0.00384914	8
0.00394163	8
0.00401546	8
0.00395676	8
0.00400053	8
0.00391472	8
0.00397338	8
0.00396466	8
0.00397736	8
0.00388432	8
0.00401604	8
0.00401799	8
0.00390818	8
0.00367331	8
0.00392985	8
0.00398973	8
0.00385765	8
0.00389877	8
0.00400886	8
0.00398783	8
0.00390021	8
0.00396118	8
0.00394338	8
0.00394832	8
0.00391977	8
0.0039759	8
0.00399324	8
0.00404596	8
0.00409245	8
0.00372271	E
0.00356573	E
0.00361448	E
0.00352225	E
0.00353147	E
0.00365244	E
0.00366931	E
0.00358542	E
0.00352875	E
0.00356452	E
0.00362607	E
0.00362369	E
0.00361428	E
0.00372315	E
0.0035918	E
0.00350523	E
0.00358365	E
0.00348907	E
0.00367708	E
0.0036385	E
0.00356865	E
0.00368068	E
0.00364035	E
0.00357491	E
0.00361825	E
0.00347748	E
0.003649	E
0.00358494	E
0.00369206	E
0.003709	E
0.00354321	E
0.00354156	E
0.00366508	E
0.00359305	E
0.00350959	E
0.00353017	E
0.003669	E
0.00355643	E
0.0035378	E
0.00358889	E
0.00364815	E
0.0035977	E
0.00365588	E
0.00354664	E
0.00363439	E
0.00365408	E
0.00357408	E
0.0035821	E
0.00365078	E
0.00356856	E
0.00371135	E
0.00366492	E
0.00362377	E
0.00369604	E
0.00363187	E
0.00357942	E
0.00362847	E
0.003517	E
0.00370495	E
0.00360334	E
0.00346816	E
0.00345084	E
0.0034923	E
0.00365897	E
0.00360606	E
0.00360323	E
0.00369568	E
0.00363864	E
0.0036747	E
0.00362809	E
0.00357418	E
0.00351184	E
0.00365015	E
0.00361713	E
0.00356092	E
0.00366343	E
0.00359003	E
0.0036006	E
0.00365126	E
0.00359873	E
0.00354161	E
0.00350669	E
0.00366393	E
0.00364045	E
0.00352614	E
0.00352094	E
0.00363253	E
0.00362015	E
0.00357106	E
0.00362281	E
0.00359778	E
0.00364322	E
0.00358217	E
0.00366979	E
0.0035147	E
0.00349124	E
0.00357616	E
0.00353753	E
0.00357357	E
0.00359654	E
0.00372271	E
0.00356573	E
0.00361448	E
0.00352225	E
0.00353147	E
0.00365244	E
0.00366931	E
0.00358542	E
0.00352875	E
0.00356452	E
0.00362607	E
0.00362369	E
0.00361428	E
0.00372315	E
0.0035918	E
0.00350523	E
0.00358365	E
0.00348907	E
0.00367708	E
0.0036385	E
0.00356865	E
0.00368068	E
0.00364035	E
0.00357491	E
0.00361825	E
0.00347748	E
0.003649	E
0.00358494	E
0.00369206	E
0.003709	E
0.00354321	E
0.00354156	E
0.00366508	E
0.00359305	E
0.00350959	E
0.00353017	E
0.003669	E
0.00355643	E
0.0035378	E
0.00358889	E
0.00364815	E
0.0035977	E
0.00365588	E
0.00354664	E
0.00363439	E
0.00365408	E
0.00357408	E
0.0035821	E
0.00365078	E
0.00356856	E
0.00371135	E
0.00366492	E
0.00362377	E
0.00369604	E
0.00363187	E
0.00357942	E
0.00362847	E
0.003517	E
0.00370495	E
0.00360334	E
0.00346816	E
0.00345084	E
0.0034923	E
0.00365897	E
0.00360606	E
0.00360323	E
0.00369568	E
0.00363864	E
0.0036747	E
0.00362809	E
0.00357418	E
0.00351184	E
0.00365015	E
0.00361713	E
0.00356092	E
0.00366343	E
0.00359003	E
0.0036006	E
0.00365126	E
0.00359873	E
0.00354161	E
0.00350669	E
0.00366393	E
0.00364045	E
0.00352614	E
0.00352094	E
0.00363253	E
0.00362015	E
0.00357106	E
0.00362281	E
0.00359778	E
0.00364322	E
0.00358217	E
0.00366979	E
0.0035147	E
0.00349124	E
0.00357616	E
0.00353753	E
0.00357357	E
0.00359654	E
0.00384527	M
0.00359409	M
0.00380332	M
0.00367567	M
0.00367759	M
0.00357383	M
0.00366906	M
0.00388206	M
0.00368543	M
0.00386803	M
0.0036563	M
0.00376108	M
0.00357239	M
0.00359768	M
0.00363627	M
0.00381671	M
0.00364072	M
0.00378489	M
0.00360862	M
0.00371971	M
0.00360475	M
0.00382029	M
0.00367701	M
0.00370443	M
0.0036195	M
0.00367458	M
0.00352147	M
0.00373505	M
0.0036635	M
0.00364419	M
0.00366106	M
0.00380681	M
0.00370607	M
0.00366636	M
0.00357319	M
0.00375362	M
0.00372573	M
0.00376228	M
0.00370569	M
0.00369815	M
0.00367468	M
0.00380537	M
0.00375884	M
0.00360572	M
0.00376249	M
0.00368749	M
0.00360646	M
0.0036837	M
0.0036477	M
0.00363462	M
0.00347461	M
0.00375514	M
0.00371367	M
0.00359456	M
0.00373987	M
0.00365495	M
0.00370865	M
0.00372148	M
0.00362671	M
0.00357855	M
0.00373596	M
0.00363045	M
0.00370574	M
0.00367921	M
0.00375492	M
0.00373243	M
0.00368238	M
0.00365946	M
0.00371684	M
0.00366788	M
0.00363436	M
0.00378954	M
0.00366299	M
0.0036702	M
0.00380587	M
0.00378201	M
0.00380797	M
0.0036133	M
0.00374066	M
0.00371775	M
0.00369635	M
0.00378246	M
0.00379607	M
0.00372343	M
0.00366538	M
0.00368447	M
0.00375653	M
0.0037056	M
0.00375667	M
0.00375259	M
0.00360391	M
0.00364765	M
0.00373248	M
0.00361362	M
0.00382012	M
0.00362615	M
0.00379588	M
0.00373685	M
0.00368905	M
0.00378422	M
0.00413393	N
0.0041857	N
0.00429077	N
0.00440781	N
0.00420505	N
0.00422393	N
0.00414774	N
0.00440647	N
0.00418623	N
0.00442551	N
0.00411225	N
0.0042864	N
0.00412059	N
0.00427912	N
0.00419983	N
0.00441575	N
0.0042013	N
0.0043576	N
0.00424541	N
0.0043673	N
0.00441945	N
0.00426338	N
0.0042543	N
0.00438629	N
0.00421027	N
0.00424328	N
0.00427434	N
0.00434059	N
0.0042025	N
0.00436228	N
0.00428371	N
0.00430179	N
0.00439094	N
0.00429114	N
0.00413502	N
0.00432747	N
0.00418562	N
0.00431898	N
0.00425149	N
0.00427842	N
0.00416259	N
0.00431962	N
0.00420649	N
0.00434293	N
0.00429446	N
0.00433703	N
0.00419814	N
0.00443964	N
0.00422094	N
0.0041926	N
0.00413492	N
0.00444774	N
0.00421336	N
0.00413641	N
0.00409482	N
0.00421259	N
0.00422086	N
0.00424265	N
0.00418369	N
0.0040768	N
0.00435975	N
0.00429246	N
0.00432888	N
0.00424693	N
0.00429053	N
0.00421943	N
0.00428167	N
0.00425968	N
0.00418263	N
0.00416495	N
0.00454846	N
0.00420126	N
0.00427976	N
0.00426201	N
0.00415366	N
0.00443071	N
0.00432537	N
0.00458939	N
0.00418253	N
0.00428505	N
0.00427775	N
0.00420539	N
0.00421098	N
0.0044898	N
0.00415933	N
0.00424489	N
0.00425978	N
0.00435676	N
0.00422133	N
0.00431259	N
0.00434784	N
0.00434884	N
0.00434372	N
0.0043241	N
0.00414497	N
0.00408452	N
0.00430803	N
0.00435311	N
0.00408934	N
0.00435797	N

## Sheet: Fig4c
sgRNA	Mean Reacivity of TRS-B	Transcription level
3a	0.00198155	0.0967742
6	0.00534849	0.0573129
7a	0.00393021	0.164368
7b	0.000905797	0.00459485
8	0.00311872	0.0469215
E	0.00437643	0.0205878
M	0.00142401	0.191406
N	0.00447606	0.418035

## Sheet: Fig4f
only 1	>=2
0.880592	0.886267
0.535467	0.886267
0.917824	0.885872
0.872964	0.858487
0.91437	0.858487
0.862486	0.857848
0.95347	0.879696
0.944449	0.878466
0.944215	0.877752
0.918258	0.884142
0.871243	0.887048
0.919089	0.891029
0.874401	0.892707
0.87759	0.899837
0.938163	0.889902
0.942497	0.901498
0.921412	0.556619
0.867356	0.556619
0.924667	0.849112
0.693494	0.92295
	0.92295
	0.883287
	0.865323
	0.647076
	0.648188
	0.660484
	0.660484
	0.65533
	0.75955
	0.876995
	0.928837
	0.876979
	0.810889
	0.858487
	0.858487
	0.838285
	0.889302
	0.880592
	0.868364
	0.888482
	0.647767
	0.700122
	0.931263
	0.888482
	0.931263
	0.931263
	0.931263
	0.912156
	0.902648
	0.908142
	0.908142
	0.922354
	0.865323
	0.865323
	0.922159
	0.922159
	0.649719
	0.621554
	0.700786
	0.649719
	0.649719
	0.649719
	0.928837
	0.876995
	0.810889
	0.876979
	0.793548
	0.793548
	0.958379
	0.955556
	0.954913
	0.954913
	0.95411
	0.85733
	0.862809
	0.878609
	0.939661
	0.881261
	0.883526
	0.903493
	0.901359
	0.905227
	0.915255
	0.93826
	0.923174
	0.921976
	0.924246
	0.912591
	0.906376
	0.874586
	0.869629
	0.866984
	0.830803
	0.830803
	0.844346
	0.847359
	0.847359
	0.874487
	0.868882
	0.869244
	0.877183
	0.563029
	0.912623
	0.916266
	0.917734
	0.929192
	0.788594
	0.788594
	0.788594
	0.779348
	0.783472
	0.809871
	0.774649
	0.738668
	0.729641
	0.729641
	0.801847
	0.801847
	0.790512
	0.790512
	0.80717
	0.80717
	0.874401
	0.734399
	0.66665
	0.900338
	0.920943
	0.939659
	0.941757
	0.759217
	0.759217
	0.862809
	0.862809
	0.793548
	0.793548
	0.793548
	0.954872
	0.95347
	0.864041
	0.734399
	0.793548
	0.793548
	0.793548
	0.95117
	0.951406
	0.95117
	0.881
	0.942318
	0.93826
	0.937763
	0.91351
	0.917734
	0.917734
	0.93826
	0.91351
	0.919412
	0.875078
	0.875335
	0.788594
	0.788594
	0.843647
	0.793548
	0.875335
	0.793548
	0.668391
	0.869629
	0.881
	0.881
	0.919412
	0.851319
	0.869629
	0.663778
	0.668391
	0.869629
	0.66053
	0.665391
	0.663778
	0.869629
	0.66053
	0.869629
	0.66053
	0.869629
	0.66053
	0.869629
	0.66053
	0.734399
	0.874401
	0.874401
	0.923622
	0.900338
	0.941757
	0.923388

## Sheet: Fig5a_HOST_RNA_TYPE
SARS-COV-2 WT	protein_coding	miRNA	misc_RNA	snRNA	snoRNA	rRNA	pseudogene	processed_pseudogene	Mt_tRNA	Mt_rRNA	lincRNA
WT	344	0	3	0	9	0	1	0	15	2	0

[truncated: 48 more sheets: Fig5b_HOST_RNA_LOCATION, Fig5c_HOST_RNA_REGION, fig5fg_gene_expr_w_SARS-Cov2, fig5h_proteomics_w_SARS-Cov2, fig6b_2om_of_sarscov2, fig6c_2om_frequency_of_sarscov2, Fig6d_OME_CODON_TYPE, fig6e_nt_preference_of_2om, Fig6f_OME_vs_SPLASH, fig6g_2om_frequency_of_host_in, fig6h_2om_frequency_increase_o, fig6i_2om_frequency_decrease_o, fig6j_min dist_fr 2om site to S, fig6k_log2foldchange_of_geneex, SFig1c, SFig1d, SFig3 and 4, SFig5a, SFig6a, SFig6b …]
